# Supplementary material for: 5-(1-Cyclo­hexen-1-yl)-3-(4-methoxy­phen­yl)isoxazole
Source: Acta Crystallogr Sect E Struct Rep Online. 2009 Mar 28;65(Pt 4):o920. doi: 10.1107/S1600536809010903 (PMC2968997; doi:10.1107/S1600536809010903)
Supplement: Supplementary file 1 [file e-65-0o920-sup1.cif]

##############################################################################
###                                                                        ###
###        Electronic paper (Acta Crystallographica Section E)             ###
###                                                                        ###
##############################################################################
#                                                                            #
# This CIF contains the data in a paper accepted for publication in Acta     #
# Crystallographica Section E. It conforms to the requirements of Notes      #
# for Authors for Section E, and has been peer reviewed under the auspices   #
# of the IUCr Commission on Journals.                                        #
#                                                                            #
# Full details of the Crystallographic Information File format               #
# are given in the paper "The Crystallographic Information File (CIF):       #
# a New Standard Archive File for Crystallography" by S. R. Hall, F. H.      #
# Allen and I. D. Brown [Acta Cryst. (1991), A47, 655-685].                  #
#                                                                            #
# The current version of the core CIF dictionary is obtainable from          #
# ftp://ftp.iucr.org/pub/cif_core.dic. The current version number is 2.4.    #
#                                                                            #
# Software is freely available for graphical display of the structure(s) in  #
# this CIF.  For information consult the CIF home page http://www.iucr.org/  #
# cif/home.html                                                              #
#                                                                            #
# This file may be used for bona fide research purposes within the           #
# scientific community so long as proper attribution is given to the journal # 
# article from which it was obtained.                                        #
#                                                                            #
##############################################################################
                                             
data_global
_audit_creation_method     'WinGX routine CIF_UPDATE'
_audit_conform_dict_name     cif_core.dic
_audit_conform_dict_version     2.4
_journal_data_validation_number     ?
_journal_date_recd_electronic     2009-03-20
_journal_date_accepted     2009-03-24
_journal_name_full     'Acta Crystallographica, Section E'
_journal_year     2009
_journal_volume     65
_journal_issue      4
_journal_page_first     o920
_journal_page_last     o920
_journal_paper_category     QO
_journal_coeditor_code     BT2910
_publ_contact_author_name     'Brito, Iv\'an'
_publ_contact_author_address
;Departamento de Qu\'imica
Facultad de Ciencias B\'asicas
Universidad de Antofagasta
Casilla 170
Antofagasta Chile
;
_publ_contact_author_email     ivanbritob@yahoo.com
_publ_contact_author_fax     '56(55)637457'
_publ_contact_author_phone     '56(55)637814'
_publ_section_title
;
5-(1-Cyclohexen-1-yl)-3-(4-methoxyphenyl)isoxazole
;
loop_
    _publ_author_name
    _publ_author_address
    'Vallejos, Gabriel'
;
Laboratorio de Biorg\'anica, Instituto de Qu\'imica, Facultad de Ciencias,
Universidad Austral de Chile, Casilla 567, Isla Teja S/N, Valdivia, Chile
;
    'Gutierrez, Margarita'
;
Laboratorio de S\'intesis Org\'anica,
Instituto de Qu\'imica de Recursos Naturales,
Universidad de Talca, Casilla 747,
 Talca, Chile
;
    'Astudillo, Luis'
;
Laboratorio de S\'intesis Org\'anica,
Instituto de Qu\'imica de Recursos Naturales,
Universidad de Talca, Casilla 747,
 Talca, Chile
;
    'Brito, Iv\'an'
;
Departamento de Qu\'imica
Facultad de Ciencias B\'asicas
Universidad de Antofagasta
Casilla 170
Antofagasta
Chile
;
    'C\'ardenas, Alejandro'
;
Departamento de F\'isica
Facultad de Ciencias B\'asicas
Universidad de Antofagasta
Casilla 170
Antofagasta
Chile
;
data_I
_audit_creation_method     'WinGX routine CIF_UPDATE'
_chemical_name_systematic
;
5-(1-Cyclohexen-1-yl)-3-(4-methoxyphenyl)isoxazole
;
_chemical_formula_moiety     'C16 H17 N O2'
_chemical_formula_sum     'C16 H17 N O2'
_chemical_formula_iupac     'C16 H17 N O2'
_chemical_formula_weight     255.31
_symmetry_cell_setting     triclinic
_symmetry_space_group_name_H-M     'P -1'
_symmetry_space_group_name_Hall     '-P 1'
loop_
    _symmetry_equiv_pos_as_xyz
    'x, y, z'
    '-x, -y, -z'
_cell_length_a     5.8690(11)
_cell_length_b     10.9646(19)
_cell_length_c     11.481(5)
_cell_angle_alpha     77.889(2)
_cell_angle_beta     75.728(5)
_cell_angle_gamma     80.262(9)
_cell_volume     694.7(4)
_cell_formula_units_Z     2
_cell_measurement_reflns_used     2123
_cell_measurement_theta_min     1.9
_cell_measurement_theta_max     24.4
_cell_measurement_temperature     295(2)
_exptl_crystal_description     block
_exptl_crystal_colour     yellow
_exptl_crystal_size_max     0.20
_exptl_crystal_size_mid     0.16
_exptl_crystal_size_min     0.10
_exptl_crystal_density_diffrn     1.221
_exptl_crystal_density_method     'not measured'
_exptl_crystal_F_000     272
_exptl_absorpt_coefficient_mu     0.08
_exptl_absorpt_correction_type     none
_exptl_special_details
;
;
_diffrn_ambient_temperature     295(2)
_diffrn_radiation_type     MoK\a
_diffrn_radiation_wavelength     0.71073
_diffrn_radiation_source     'fine-focus sealed tube'
_diffrn_radiation_monochromator     graphite
_diffrn_measurement_device_type     'Nonius KappaCCD area-detector'
_diffrn_measurement_method     '\f scans, and \w scans with \k offsets'
_diffrn_reflns_number     2467
_diffrn_reflns_av_R_equivalents     0.0762
_diffrn_reflns_theta_min     3.61
_diffrn_reflns_theta_max     25.23
_diffrn_reflns_theta_full     25.23
_diffrn_measured_fraction_theta_max     0.992
_diffrn_measured_fraction_theta_full     0.992
_diffrn_reflns_limit_h_min     0
_diffrn_reflns_limit_h_max     7
_diffrn_reflns_limit_k_min     -12
_diffrn_reflns_limit_k_max     13
_diffrn_reflns_limit_l_min     -12
_diffrn_reflns_limit_l_max     13
_refine_special_details
;
Refinement of <i>F</i>^2^ against ALL reflections. The weighted <i>R</i>-factor
<i>wR</i> and goodness of fit <i>S</i> are based on <i>F</i>^2^, conventional
<i>R</i>-factors <i>R</i> are based on <i>F</i>, with <i>F</i> set to zero for
negative <i>F</i>^2^. The threshold expression of <i>F</i>^2^ >
2\s(<i>F</i>^2^) is used only for calculating <i>R</i>-factors(gt) <i>etc</i>.
and is not relevant to the choice of reflections for refinement.
<i>R</i>-factors based on <i>F</i>^2^ are statistically about twice as large
as those based on <i>F</i>, and <i>R</i>- factors based on ALL data will be
even larger.
;
_reflns_number_total     2467
_reflns_number_gt     2023
_reflns_threshold_expression     I>2\s(I)
_refine_ls_structure_factor_coef     Fsqd
_refine_ls_matrix_type     full
_refine_ls_R_factor_all     0.0694
_refine_ls_R_factor_gt     0.0551
_refine_ls_wR_factor_ref     0.1346
_refine_ls_goodness_of_fit_ref     1.143
_refine_ls_restrained_S_all     1.143
_refine_ls_number_reflns     2467
_refine_ls_number_parameters     192
_refine_ls_number_restraints     0
_refine_ls_hydrogen_treatment     constr
_refine_ls_weighting_scheme     calc
_refine_ls_weighting_details
         'calc w=1/[\s^2^(Fo^2^)+(0.0545P)^2^+0.1280P] where P=(Fo^2^+2Fc^2^)/3'
_atom_sites_solution_hydrogens     geom
_atom_sites_solution_primary     direct
_atom_sites_solution_secondary     difmap
_refine_ls_shift/su_max     0
_refine_ls_shift/su_mean     0
_refine_diff_density_max     0.139
_refine_diff_density_min     -0.196
_refine_ls_extinction_method     none
loop_
    _atom_type_symbol
    _atom_type_description
    _atom_type_scat_dispersion_real
    _atom_type_scat_dispersion_imag
    _atom_type_scat_source
    C C 0.0033 0.0016 'International Tables Vol C Tables 4.2.6.8 and 6.1.1.4'
    H H 0 0 'International Tables Vol C Tables 4.2.6.8 and 6.1.1.4'
    N N 0.0061 0.0033 'International Tables Vol C Tables 4.2.6.8 and 6.1.1.4'
    O O 0.0106 0.006 'International Tables Vol C Tables 4.2.6.8 and 6.1.1.4'
_computing_data_collection     'COLLECT (Nonius, 2000)'
_computing_cell_refinement     'DENZO-SMN (Otwinowski & Minor, 1997)'
_computing_data_reduction     'DENZO-SMN (Otwinowski & Minor, 1997)'
_computing_structure_solution     'SIR97 (Altomare <i>et al.</i>,  1999)'
_computing_structure_refinement     'SHELXL97 (Sheldrick, 2008)'
_computing_molecular_graphics
                  'ORTEP-3 for Windows (Farrugia, 1997) and PLATON (Spek, 2009)'
_computing_publication_material     'WinGX (Farrugia, 1999)'
loop_
    _atom_site_type_symbol
    _atom_site_label
    _atom_site_fract_x
    _atom_site_fract_y
    _atom_site_fract_z
    _atom_site_U_iso_or_equiv
    _atom_site_adp_type
    _atom_site_calc_flag
    _atom_site_refinement_flags
    _atom_site_occupancy
    _atom_site_disorder_assembly
    _atom_site_disorder_group
    O O1 0.3554(2) 0.17491(13) -0.04016(12) 0.0640(4) Uani d . 1 A .
    O O2 -0.2921(2) 0.60615(14) 0.41851(13) 0.0715(4) Uani d . 1 A .
    N N1 0.3139(3) 0.25243(16) 0.04881(15) 0.0628(5) Uani d . 1 A .
    C C1 0.1547(3) 0.10166(16) -0.16684(15) 0.0495(4) Uani d . 1 A .
    C C2 -0.0473(4) 0.1345(2) -0.2317(2) 0.0690(6) Uani d . 1 . .
    H H2A -0.0272 0.2116 -0.2907 0.083 Uiso calc PR 0.474(13) A 1
    H H2B -0.1962 0.1473 -0.1734 0.083 Uiso calc PR 0.474(13) A 1
    H H2C -0.0855 0.2253 -0.2471 0.083 Uiso calc PR 0.526(13) A 2
    H H2D -0.1854 0.0998 -0.178 0.083 Uiso calc PR 0.526(13) A 2
    C C3A -0.0493(12) 0.0236(11) -0.2981(9) 0.071(2) Uani d P 0.474(13) A 1
    H H3A1 -0.1043 -0.0477 -0.238 0.106 Uiso calc PR 0.474(13) A 1
    H H3A2 -0.1588 0.0494 -0.3523 0.106 Uiso calc PR 0.474(13) A 1
    C C4A 0.1966(18) -0.0159(11) -0.3718(9) 0.081(2) Uani d P 0.474(13) A 1
    H H4A1 0.1885 -0.0773 -0.4199 0.121 Uiso calc PR 0.474(13) A 1
    H H4A2 0.2607 0.0564 -0.4266 0.121 Uiso calc PR 0.474(13) A 1
    C C5 0.3446(4) -0.0697(2) -0.2859(2) 0.0758(6) Uani d . 1 . .
    H H5A 0.5079 -0.0816 -0.3303 0.091 Uiso calc PR 0.474(13) A 1
    H H5B 0.2998 -0.1517 -0.245 0.091 Uiso calc PR 0.474(13) A 1
    H H5C 0.3818 -0.1576 -0.252 0.091 Uiso calc PR 0.526(13) A 2
    H H5D 0.4711 -0.0468 -0.3556 0.091 Uiso calc PR 0.526(13) A 2
    C C6 0.3280(3) 0.00944(18) -0.19162(18) 0.0607(5) Uani d . 1 A .
    H H6 0.4466 -0.007 -0.1476 0.073 Uiso calc R 1 . .
    C C7 0.1488(3) 0.17676(16) -0.07484(15) 0.0483(4) Uani d . 1 . .
    C C8 -0.0224(3) 0.25240(16) -0.01282(15) 0.0494(4) Uani d . 1 A .
    H H8 -0.1798 0.2716 -0.0194 0.059 Uiso calc R 1 . .
    C C9 0.0881(3) 0.29654(16) 0.06460(16) 0.0475(4) Uani d . 1 . .
    C C10 -0.0167(3) 0.37884(16) 0.15521(15) 0.0470(4) Uani d . 1 A .
    C C11 -0.2372(3) 0.44858(17) 0.15767(16) 0.0534(5) Uani d . 1 . .
    H H11 -0.3215 0.4431 0.1006 0.064 Uiso calc R 1 A .
    C C12 -0.3358(3) 0.52620(17) 0.24271(17) 0.0550(5) Uani d . 1 A .
    H H12 -0.4838 0.5726 0.242 0.066 Uiso calc R 1 . .
    C C13 -0.2127(3) 0.53436(17) 0.32878(17) 0.0539(5) Uani d . 1 . .
    C C14 0.0074(3) 0.4641(2) 0.32840(19) 0.0650(5) Uani d . 1 A .
    H H14 0.0903 0.4686 0.3864 0.078 Uiso calc R 1 . .
    C C15 0.1035(3) 0.38833(19) 0.24361(18) 0.0605(5) Uani d . 1 . .
    H H15 0.2516 0.3422 0.2446 0.073 Uiso calc R 1 A .
    C C16 -0.5130(4) 0.6839(2) 0.4212(2) 0.0756(6) Uani d . 1 . .
    H H16A -0.5046 0.7435 0.3464 0.113 Uiso calc R 1 A .
    H H16B -0.5476 0.7279 0.4887 0.113 Uiso calc R 1 . .
    H H16C -0.6359 0.6327 0.4303 0.113 Uiso calc R 1 . .
    C C3B 0.0006(13) 0.0880(9) -0.3512(8) 0.0726(19) Uani d P 0.526(13) A 2
    H H3B1 0.1138 0.1355 -0.4124 0.087 Uiso calc PR 0.526(13) A 2
    H H3B2 -0.1448 0.0981 -0.3799 0.087 Uiso calc PR 0.526(13) A 2
    C C4B 0.0995(17) -0.0499(7) -0.3290(8) 0.0731(19) Uani d P 0.526(13) A 2
    H H4B1 0.1244 -0.0833 -0.4036 0.11 Uiso calc PR 0.526(13) A 2
    H H4B2 -0.0147 -0.0961 -0.267 0.11 Uiso calc PR 0.526(13) A 2
loop_
    _atom_site_aniso_label
    _atom_site_aniso_U_11
    _atom_site_aniso_U_22
    _atom_site_aniso_U_33
    _atom_site_aniso_U_12
    _atom_site_aniso_U_13
    _atom_site_aniso_U_23
    O1 0.0476(7) 0.0832(9) 0.0673(9) 0.0055(6) -0.0185(6) -0.0305(7)
    O2 0.0740(9) 0.0768(9) 0.0685(9) 0.0023(7) -0.0157(7) -0.0325(8)
    N1 0.0514(9) 0.0822(11) 0.0622(10) 0.0027(8) -0.0193(7) -0.0297(9)
    C1 0.0466(10) 0.0553(10) 0.0451(10) -0.0090(8) -0.0065(7) -0.0073(8)
    C2 0.0610(12) 0.0819(14) 0.0743(14) -0.0005(10) -0.0252(10) -0.0304(12)
    C3A 0.062(3) 0.087(6) 0.075(5) -0.004(3) -0.027(3) -0.029(4)
    C4A 0.079(5) 0.106(6) 0.063(5) -0.008(4) -0.010(4) -0.039(4)
    C5 0.0782(14) 0.0745(14) 0.0755(15) 0.0014(11) -0.0122(12) -0.0294(12)
    C6 0.0594(11) 0.0648(12) 0.0584(12) -0.0014(9) -0.0147(9) -0.0146(10)
    C7 0.0430(9) 0.0559(10) 0.0456(10) -0.0077(7) -0.0113(7) -0.0045(8)
    C8 0.0406(9) 0.0601(11) 0.0484(10) -0.0046(7) -0.0113(7) -0.0111(8)
    C9 0.0432(9) 0.0525(10) 0.0451(10) -0.0071(7) -0.0110(7) -0.0023(8)
    C10 0.0439(9) 0.0529(10) 0.0437(10) -0.0100(7) -0.0086(7) -0.0055(8)
    C11 0.0510(10) 0.0624(11) 0.0494(11) -0.0056(8) -0.0173(8) -0.0090(9)
    C12 0.0481(10) 0.0588(11) 0.0555(11) 0.0009(8) -0.0131(8) -0.0084(9)
    C13 0.0568(11) 0.0542(11) 0.0501(11) -0.0103(8) -0.0083(8) -0.0092(9)
    C14 0.0571(11) 0.0840(14) 0.0632(13) -0.0055(10) -0.0233(9) -0.0242(11)
    C15 0.0470(10) 0.0772(13) 0.0627(13) 0.0006(9) -0.0188(9) -0.0227(10)
    C16 0.0791(14) 0.0645(13) 0.0747(15) 0.0025(11) -0.0032(11) -0.0189(11)
    C3B 0.090(4) 0.072(4) 0.066(4) -0.002(3) -0.035(3) -0.019(3)
    C4B 0.087(5) 0.072(4) 0.067(4) -0.003(3) -0.020(4) -0.029(3)
_geom_special_details
;
All s.u.'s (except the s.u. in the dihedral angle between two l.s. planes) are
estimated using the full covariance matrix. The cell s.u.'s are taken into
account individually in the estimation of s.u.'s in distances, angles and
torsion angles; correlations between s.u.'s in cell parameters are only used
when they are defined by crystal symmetry. An approximate (isotropic)
treatment of cell s.u.'s is used for estimating s.u.'s involving l.s. planes.
;
loop_
    _geom_bond_atom_site_label_1
    _geom_bond_atom_site_label_2
    _geom_bond_site_symmetry_2
    _geom_bond_distance
    _geom_bond_publ_flag
    O1 C7 . 1.362(2) ?
    O1 N1 . 1.413(2) ?
    O2 C13 . 1.370(2) ?
    O2 C16 . 1.424(2) ?
    N1 C9 . 1.313(2) ?
    C1 C6 . 1.330(2) ?
    C1 C7 . 1.460(3) ?
    C1 C2 . 1.506(3) ?
    C2 C3B . 1.509(6) ?
    C2 C3A . 1.569(7) ?
    C2 H2A . 0.97 ?
    C2 H2B . 0.97 ?
    C2 H2C . 0.97 ?
    C2 H2D . 0.97 ?
    C3A C4A . 1.525(13) ?
    C3A H3A1 . 0.97 ?
    C3A H3A2 . 0.97 ?
    C4A C5 . 1.442(9) ?
    C4A H4A1 . 0.97 ?
    C4A H4A2 . 0.97 ?
    C5 C6 . 1.499(3) ?
    C5 C4B . 1.601(8) ?
    C5 H5A . 0.97 ?
    C5 H5B . 0.97 ?
    C5 H5C . 0.97 ?
    C5 H5D . 0.97 ?
    C6 H6 . 0.93 ?
    C7 C8 . 1.348(2) ?
    C8 C9 . 1.420(2) ?
    C8 H8 . 0.93 ?
    C9 C10 . 1.472(2) ?
    C10 C11 . 1.384(2) ?
    C10 C15 . 1.400(3) ?
    C11 C12 . 1.384(2) ?
    C11 H11 . 0.93 ?
    C12 C13 . 1.385(3) ?
    C12 H12 . 0.93 ?
    C13 C14 . 1.387(3) ?
    C14 C15 . 1.366(3) ?
    C14 H14 . 0.93 ?
    C15 H15 . 0.93 ?
    C16 H16A . 0.96 ?
    C16 H16B . 0.96 ?
    C16 H16C . 0.96 ?
    C3B C4B . 1.517(12) ?
    C3B H3B1 . 0.97 ?
    C3B H3B2 . 0.97 ?
    C4B H4B1 . 0.97 ?
    C4B H4B2 . 0.97 ?
loop_
    _geom_angle_atom_site_label_1
    _geom_angle_atom_site_label_2
    _geom_angle_atom_site_label_3
    _geom_angle_site_symmetry_1
    _geom_angle_site_symmetry_3
    _geom_angle
    _geom_angle_publ_flag
    C7 O1 N1 . . 108.69(13) ?
    C13 O2 C16 . . 118.24(16) ?
    C9 N1 O1 . . 105.65(13) ?
    C6 C1 C7 . . 121.93(16) ?
    C6 C1 C2 . . 121.99(18) ?
    C7 C1 C2 . . 116.08(15) ?
    C1 C2 C3B . . 114.7(3) ?
    C1 C2 C3A . . 108.3(3) ?
    C1 C2 H2A . . 110 ?
    C3B C2 H2A . . 78 ?
    C3A C2 H2A . . 110 ?
    C1 C2 H2B . . 110 ?
    C3B C2 H2B . . 129.1 ?
    C3A C2 H2B . . 110 ?
    H2A C2 H2B . . 108.4 ?
    C1 C2 H2C . . 108.6 ?
    C3B C2 H2C . . 108.6 ?
    C3A C2 H2C . . 136.3 ?
    H2B C2 H2C . . 77.8 ?
    C1 C2 H2D . . 108.6 ?
    C3B C2 H2D . . 108.6 ?
    C3A C2 H2D . . 81.5 ?
    H2A C2 H2D . . 133 ?
    H2C C2 H2D . . 107.6 ?
    C4A C3A C2 . . 111.4(8) ?
    C4A C3A H3A1 . . 109.3 ?
    C2 C3A H3A1 . . 109.3 ?
    C4A C3A H3A2 . . 109.3 ?
    C2 C3A H3A2 . . 109.3 ?
    H3A1 C3A H3A2 . . 108 ?
    C5 C4A C3A . . 107.3(8) ?
    C5 C4A H4A1 . . 110.3 ?
    C3A C4A H4A1 . . 110.3 ?
    C5 C4A H4A2 . . 110.3 ?
    C3A C4A H4A2 . . 110.3 ?
    H4A1 C4A H4A2 . . 108.5 ?
    C4A C5 C6 . . 113.5(4) ?
    C6 C5 C4B . . 110.4(3) ?
    C4A C5 H5A . . 108.9 ?
    C6 C5 H5A . . 108.9 ?
    C4B C5 H5A . . 131.7 ?
    C4A C5 H5B . . 108.9 ?
    C6 C5 H5B . . 108.9 ?
    C4B C5 H5B . . 84.8 ?
    H5A C5 H5B . . 107.7 ?
    C4A C5 H5C . . 128.3 ?
    C6 C5 H5C . . 109.6 ?
    C4B C5 H5C . . 109.6 ?
    H5A C5 H5C . . 81.9 ?
    C4A C5 H5D . . 83 ?
    C6 C5 H5D . . 109.6 ?
    C4B C5 H5D . . 109.6 ?
    H5B C5 H5D . . 130.2 ?
    H5C C5 H5D . . 108.1 ?
    C1 C6 C5 . . 124.23(19) ?
    C1 C6 H6 . . 117.9 ?
    C5 C6 H6 . . 117.9 ?
    C8 C7 O1 . . 108.99(15) ?
    C8 C7 C1 . . 133.87(16) ?
    O1 C7 C1 . . 117.14(15) ?
    C7 C8 C9 . . 105.51(15) ?
    C7 C8 H8 . . 127.2 ?
    C9 C8 H8 . . 127.2 ?
    N1 C9 C8 . . 111.14(16) ?
    N1 C9 C10 . . 119.80(15) ?
    C8 C9 C10 . . 129.05(15) ?
    C11 C10 C15 . . 117.38(17) ?
    C11 C10 C9 . . 121.84(15) ?
    C15 C10 C9 . . 120.78(16) ?
    C12 C11 C10 . . 121.89(16) ?
    C12 C11 H11 . . 119.1 ?
    C10 C11 H11 . . 119.1 ?
    C11 C12 C13 . . 119.56(16) ?
    C11 C12 H12 . . 120.2 ?
    C13 C12 H12 . . 120.2 ?
    O2 C13 C12 . . 125.20(17) ?
    O2 C13 C14 . . 115.51(16) ?
    C12 C13 C14 . . 119.28(18) ?
    C15 C14 C13 . . 120.63(17) ?
    C15 C14 H14 . . 119.7 ?
    C13 C14 H14 . . 119.7 ?
    C14 C15 C10 . . 121.24(18) ?
    C14 C15 H15 . . 119.4 ?
    C10 C15 H15 . . 119.4 ?
    O2 C16 H16A . . 109.5 ?
    O2 C16 H16B . . 109.5 ?
    H16A C16 H16B . . 109.5 ?
    O2 C16 H16C . . 109.5 ?
    H16A C16 H16C . . 109.5 ?
    H16B C16 H16C . . 109.5 ?
    C2 C3B C4B . . 107.7(7) ?
    C2 C3B H3B1 . . 110.2 ?
    C4B C3B H3B1 . . 110.2 ?
    C2 C3B H3B2 . . 110.2 ?
    C4B C3B H3B2 . . 110.2 ?
    H3B1 C3B H3B2 . . 108.5 ?
    C3B C4B C5 . . 111.5(7) ?
    C3B C4B H4B1 . . 109.3 ?
    C5 C4B H4B1 . . 109.3 ?
    C3B C4B H4B2 . . 109.3 ?
    C5 C4B H4B2 . . 109.3 ?
    H4B1 C4B H4B2 . . 108 ?
loop_
    _geom_torsion_atom_site_label_1
    _geom_torsion_atom_site_label_2
    _geom_torsion_atom_site_label_3
    _geom_torsion_atom_site_label_4
    _geom_torsion_site_symmetry_1
    _geom_torsion_site_symmetry_2
    _geom_torsion_site_symmetry_3
    _geom_torsion_site_symmetry_4
    _geom_torsion
    _geom_torsion_publ_flag
    C7 O1 N1 C9 . . . . 0.36(19) ?
    C6 C1 C2 C3B . . . . -19.4(5) ?
    C7 C1 C2 C3B . . . . 160.8(5) ?
    C6 C1 C2 C3A . . . . 15.2(5) ?
    C7 C1 C2 C3A . . . . -164.6(5) ?
    C1 C2 C3A C4A . . . . -48.6(11) ?
    C3B C2 C3A C4A . . . . 58.7(9) ?
    C2 C3A C4A C5 . . . . 66.8(13) ?
    C3A C4A C5 C6 . . . . -48.4(12) ?
    C3A C4A C5 C4B . . . . 41.0(10) ?
    C7 C1 C6 C5 . . . . -179.31(18) ?
    C2 C1 C6 C5 . . . . 0.9(3) ?
    C4A C5 C6 C1 . . . . 16.8(6) ?
    C4B C5 C6 C1 . . . . -13.1(5) ?
    N1 O1 C7 C8 . . . . 0.39(19) ?
    N1 O1 C7 C1 . . . . -179.91(14) ?
    C6 C1 C7 C8 . . . . -162.0(2) ?
    C2 C1 C7 C8 . . . . 17.8(3) ?
    C6 C1 C7 O1 . . . . 18.4(2) ?
    C2 C1 C7 O1 . . . . -161.79(16) ?
    O1 C7 C8 C9 . . . . -0.93(19) ?
    C1 C7 C8 C9 . . . . 179.44(18) ?
    O1 N1 C9 C8 . . . . -1.0(2) ?
    O1 N1 C9 C10 . . . . 178.20(14) ?
    C7 C8 C9 N1 . . . . 1.2(2) ?
    C7 C8 C9 C10 . . . . -177.85(16) ?
    N1 C9 C10 C11 . . . . 166.10(16) ?
    C8 C9 C10 C11 . . . . -14.9(3) ?
    N1 C9 C10 C15 . . . . -14.6(3) ?
    C8 C9 C10 C15 . . . . 164.40(18) ?
    C15 C10 C11 C12 . . . . 0.8(3) ?
    C9 C10 C11 C12 . . . . -179.88(15) ?
    C10 C11 C12 C13 . . . . -0.5(3) ?
    C16 O2 C13 C12 . . . . -3.3(3) ?
    C16 O2 C13 C14 . . . . 177.82(17) ?
    C11 C12 C13 O2 . . . . -179.06(16) ?
    C11 C12 C13 C14 . . . . -0.2(3) ?
    O2 C13 C14 C15 . . . . 179.53(17) ?
    C12 C13 C14 C15 . . . . 0.6(3) ?
    C13 C14 C15 C10 . . . . -0.3(3) ?
    C11 C10 C15 C14 . . . . -0.4(3) ?
    C9 C10 C15 C14 . . . . -179.76(17) ?
    C1 C2 C3B C4B . . . . 49.0(10) ?
    C3A C2 C3B C4B . . . . -36.8(7) ?
    C2 C3B C4B C5 . . . . -61.8(11) ?
    C4A C5 C4B C3B . . . . -57.8(11) ?
    C6 C5 C4B C3B . . . . 44.2(10) ?
loop_
    _geom_hbond_atom_site_label_D
    _geom_hbond_atom_site_label_H
    _geom_hbond_atom_site_label_A
    _geom_hbond_site_symmetry_A
    _geom_hbond_distance_DH
    _geom_hbond_distance_HA
    _geom_hbond_distance_DA
    _geom_hbond_angle_DHA
    C6 H6 O1 . 0.93 2.48 2.811(3) 101
