# Supplementary material for: 5-(1-Cyclo­hexen-1-yl)-3-(4-methoxy­phen­yl)isoxazole
Source: Acta Crystallogr Sect E Struct Rep Online. 2009 Mar 28;65(Pt 4):o920. doi: 10.1107/S1600536809010903 (PMC2968997; doi:10.1107/S1600536809010903)
Supplement: Supplementary file 2 [file e-65-0o920-Isup2.hkl]

#
# h,k,l, Fc-squared, Fo-squared, sigma(Fo-squared) and status flag
#
data_I
_shelx_title ' I         P -1         R = 0.07'
_shelx_refln_list_code          4
_shelx_F_calc_maximum       42.32
_exptl_crystal_F_000       272.00
_reflns_d_resolution_high  0.8336
 
loop_
 _symmetry_equiv_pos_as_xyz
 'x, y, z'
 '-x, -y, -z'
 
_cell_length_a     5.8690
_cell_length_b    10.9646
_cell_length_c    11.4810
_cell_angle_alpha  77.889
_cell_angle_beta   75.728
_cell_angle_gamma  80.262
 
_shelx_F_squared_multiplier     1.000
 
loop_
 _refln_index_h
 _refln_index_k
 _refln_index_l
 _refln_F_squared_calc
 _refln_F_squared_meas
 _refln_F_squared_sigma
 _refln_observed_status
   1   0   0     1790.69     1071.92     25.93 o
   2   0   0        0.53        0.54      0.08 o
   3   0   0      551.03      568.67     10.48 o
   4   0   0        0.29        0.92      0.11 o
   5   0   0        4.69        5.25      0.22 o
   6   0   0       41.72       40.63      3.74 o
  -6   1   0        3.37        2.06      0.65 o
  -5   1   0       68.95       70.92      3.90 o
  -4   1   0       51.90       48.64      1.14 o
  -3   1   0        7.43        8.53      0.24 o
  -2   1   0        0.97        1.76      0.11 o
  -1   1   0     1229.96      974.61     15.56 o
   1   1   0     1342.53     1135.89     17.73 o
   2   1   0       44.26       41.17      0.62 o
   3   1   0        6.51        9.88      0.27 o
   4   1   0      247.04      263.24      4.39 o
   5   1   0       63.98       59.98      1.89 o
   6   1   0       37.02       35.84      3.28 o
  -6   2   0        0.70        0.35      0.41 o
  -5   2   0        1.82        2.65      0.62 o
  -4   2   0       35.56       36.14      0.87 o
  -3   2   0        0.38        0.14      0.11 o
  -2   2   0      354.42      382.72      4.01 o
  -1   2   0       18.13       16.11      0.27 o
   0   2   0      631.47      579.42      8.72 o
   1   2   0      291.71      258.74      2.68 o
   2   2   0      162.44      161.98      1.95 o
   3   2   0       15.77       15.10      0.38 o
   4   2   0      158.51      147.41      2.49 o
   5   2   0       55.57       56.52      1.81 o
   6   2   0        0.30        0.05      0.62 o
  -6   3   0        9.75        9.20      0.95 o
  -5   3   0       33.34       32.02      1.54 o
  -4   3   0        0.05       -0.14      0.22 o
  -3   3   0       16.02       16.16      0.38 o
  -2   3   0      247.98      262.21      3.11 o
  -1   3   0       48.06       44.31      0.57 o
   0   3   0       20.93       19.73      0.32 o
   1   3   0       19.59       18.62      0.27 o
   2   3   0       19.83       20.95      0.41 o
   3   3   0        0.26        0.03      0.16 o
   4   3   0       49.43       48.48      1.16 o
   5   3   0       18.19       18.51      0.68 o
   6   3   0        1.81        2.44      0.95 o
  -6   4   0        0.54        0.57      0.54 o
  -5   4   0       22.62       21.03      1.43 o
  -4   4   0        0.93        0.97      0.16 o
  -3   4   0        3.22        2.25      0.16 o
  -2   4   0       22.25       19.87      0.43 o
  -1   4   0      643.55      653.42      6.50 o
   0   4   0       11.71        9.12      0.24 o
   1   4   0       82.01       76.28      0.89 o
   2   4   0      186.85      193.75      2.27 o
   3   4   0       81.81       75.63      1.35 o
   4   4   0       10.96       13.62      0.46 o
   5   4   0       17.35       16.19      0.62 o
   6   4   0        1.41        2.00      0.35 o
  -5   5   0        0.05        0.51      0.54 o
  -4   5   0        0.05        0.24      0.19 o
  -3   5   0       13.32       13.86      0.41 o
  -2   5   0      111.67      114.69      1.79 o
  -1   5   0       64.27       67.48      1.16 o
   0   5   0        1.89        1.25      0.14 o
   1   5   0        1.72        1.22      0.30 o
   2   5   0        9.90       10.10      0.30 o
   3   5   0       78.01       76.49      1.41 o
   4   5   0        8.44       11.15      0.41 o
   5   5   0        1.69        1.14      0.24 o
   6   5   0        0.18        0.51      0.32 o
  -5   6   0        0.85        1.41      0.57 o
  -4   6   0        8.70        8.69      0.38 o
  -3   6   0       26.67       25.42      0.62 o
  -2   6   0        7.52        8.12      0.27 o
  -1   6   0       47.98       55.11      0.87 o
   0   6   0        4.06        4.06      0.24 o
   1   6   0       48.17       43.50      0.92 o
   2   6   0       21.23       19.19      0.46 o
   3   6   0        0.96        1.33      0.19 o
   4   6   0       11.48       12.75      0.51 o
   5   6   0        0.80        0.84      0.24 o
   6   6   0        3.30        4.55      0.57 o
  -5   7   0        4.46        3.41      0.65 o
  -4   7   0        1.62        2.46      0.27 o
  -3   7   0        4.39        3.19      0.24 o
  -2   7   0        2.93        2.19      0.19 o
  -1   7   0        0.15        0.57      0.19 o
   0   7   0       19.20       19.73      0.65 o
   1   7   0        0.26        0.73      0.16 o
   2   7   0        0.01       -0.03      0.35 o
   3   7   0       21.20       22.52      0.62 o
   4   7   0        0.25       -0.03      0.32 o
   5   7   0        1.05        2.27      0.57 o
   6   7   0       21.48       26.50      2.46 o
  -4   8   0       11.50       11.21      0.76 o
  -3   8   0       32.01       28.69      1.00 o
  -2   8   0        1.25        0.92      0.24 o
  -1   8   0       39.81       38.68      1.11 o
   0   8   0        3.83        4.57      0.38 o
   1   8   0       19.28       16.78      0.60 o
   2   8   0       21.32       19.95      1.33 o
   3   8   0       35.12       37.54      2.19 o
   4   8   0        0.03        0.27      0.35 o
   5   8   0        1.01        1.00      0.43 o
  -4   9   0        4.70        5.17      0.65 o
  -3   9   0       30.70       27.69      1.46 o
  -2   9   0       42.11       40.63      1.57 o
  -1   9   0        0.69       -0.08      0.46 o
   0   9   0       11.10       10.45      0.89 o
   1   9   0        7.95        7.58      0.46 o
   2   9   0       21.03       19.25      0.87 o
   3   9   0        1.28        2.08      0.62 o
   4   9   0        9.23       10.34      1.30 o
   5   9   0        6.36        6.44      1.11 o
  -3  10   0        5.66        4.79      0.60 o
  -2  10   0        0.54        0.84      0.46 o
  -1  10   0       18.27       22.03      1.81 o
   0  10   0        0.81        1.46      0.62 o
   1  10   0       17.62       18.92      1.52 o
   2  10   0        4.45        3.00      0.27 o
   3  10   0        1.94        2.27      0.65 o
   4  10   0       10.06        9.93      1.46 o
  -2  11   0        1.93        2.33      0.92 o
  -1  11   0       26.15       30.86      3.17 o
   0  11   0       19.20       21.87      2.08 o
   1  11   0        4.30        6.63      1.19 o
   2  11   0       10.02       11.67      1.35 o
   3  11   0        0.04        2.49      1.03 o
   4  11   0        1.13        3.87      1.11 o
  -1  12   0        5.24        5.95      1.35 o
   0  12   0        0.70        0.19      1.06 o
   1  12   0        3.80        6.12      1.30 o
   2  12   0        0.59        1.19      0.84 o
   3  12   0        0.66        2.06      0.92 o
  -2 -12   1        4.07        5.63      1.33 o
  -1 -12   1        6.57        8.15      1.33 o
   0 -12   1        0.09       -0.57      0.76 o
   1 -12   1        0.35        1.43      1.03 o
  -3 -11   1        2.67        3.87      0.89 o
  -2 -11   1        0.12        1.79      0.73 o
  -1 -11   1        0.27       -0.32      0.62 o
   0 -11   1        1.93        4.90      0.89 o
   1 -11   1       13.69       17.13      1.98 o
   2 -11   1       19.53       20.03      2.38 o
  -4 -10   1       10.52       12.97      1.62 o
  -3 -10   1        8.74        7.28      0.97 o
  -2 -10   1        6.35        7.58      1.19 o
  -1 -10   1        0.19        0.62      0.30 o
   0 -10   1        5.94        7.20      0.92 o
   1 -10   1        1.53        3.11      0.87 o
   2 -10   1       12.72       14.51      1.60 o
   3 -10   1       12.63       11.59      1.08 o
  -5  -9   1        1.05        2.14      0.51 o
  -4  -9   1        6.03        5.44      0.62 o
  -3  -9   1        3.70        3.22      0.65 o
  -2  -9   1        0.65        0.41      0.19 o
  -1  -9   1        0.12        0.30      0.22 o
   0  -9   1       10.43       11.40      1.08 o
   1  -9   1        0.00        0.51      0.65 o
   2  -9   1        4.22        5.20      0.54 o
   3  -9   1       18.69       18.84      1.30 o
   4  -9   1        1.77        1.76      0.51 o
  -5  -8   1        1.25        0.97      0.41 o
  -4  -8   1        1.17        1.54      0.38 o
  -3  -8   1        1.06        1.46      0.27 o
  -2  -8   1       12.78       11.40      0.84 o
  -1  -8   1        3.42        2.65      0.27 o
   0  -8   1       15.39       17.57      0.73 o
   1  -8   1        2.48        2.19      0.35 o
   2  -8   1        7.62        8.04      0.46 o
   3  -8   1        0.01        0.05      0.24 o
   4  -8   1        1.13        0.57      0.35 o
  -5  -7   1        0.09        0.49      0.46 o
  -4  -7   1        0.36        0.19      0.35 o
  -3  -7   1        0.97        1.54      0.32 o
  -2  -7   1        0.60        0.84      0.16 o
  -1  -7   1        1.61        1.16      0.16 o
   0  -7   1        7.39        6.25      0.30 o
   1  -7   1       57.66       53.22      1.41 o
   2  -7   1        4.87        5.03      0.30 o
   3  -7   1        0.35        0.84      0.24 o
   4  -7   1        0.87        0.78      0.32 o
   5  -7   1        0.07        2.54      1.06 o
  -6  -6   1        0.13        0.62      0.49 o
  -5  -6   1        3.05        4.55      0.54 o
  -4  -6   1       19.48       20.14      0.68 o
  -3  -6   1        2.17        2.00      0.27 o
  -2  -6   1        1.46        1.35      0.16 o
  -1  -6   1       10.95        9.09      0.32 o
   0  -6   1       96.81      101.59      2.03 o
   1  -6   1       10.77       14.81      0.49 o
   2  -6   1       16.06       16.32      0.43 o
   3  -6   1        2.10        1.98      0.22 o
   4  -6   1       52.04       49.29      1.62 o
   5  -6   1        9.27        8.77      0.87 o
  -6  -5   1        8.28        8.77      0.87 o
  -5  -5   1        0.00       -0.27      0.27 o
  -4  -5   1       16.66       16.73      0.51 o
  -3  -5   1        6.19        5.98      0.27 o
  -2  -5   1      156.61      142.43      2.44 o
  -1  -5   1        0.00        0.05      0.08 o
   0  -5   1      142.70      137.53      2.57 o
   1  -5   1       38.26       39.14      0.76 o
   2  -5   1        0.00        0.05      0.14 o
   3  -5   1        0.27        0.30      0.16 o
   4  -5   1       24.18       22.71      0.60 o
   5  -5   1       12.01       12.88      1.00 o
  -6  -4   1        0.15        0.14      0.35 o
  -5  -4   1       71.07       61.77      2.33 o
  -4  -4   1       27.14       29.15      0.78 o
  -3  -4   1      128.16      137.24      2.30 o
  -2  -4   1      240.88      237.28      4.41 o
  -1  -4   1      571.83      553.84      7.20 o
   0  -4   1      293.70      283.48      3.25 o
   1  -4   1        5.23        6.58      0.19 o
   2  -4   1       36.05       39.22      0.68 o
   3  -4   1       84.07       84.29      1.38 o
   4  -4   1        0.18       -0.05      0.30 o
   5  -4   1        0.39        0.95      0.49 o
   6  -4   1        0.16        0.51      0.60 o
  -6  -3   1       18.10       17.97      2.08 o
  -5  -3   1        0.46        0.68      0.22 o
  -4  -3   1       30.11       30.61      0.81 o
  -3  -3   1        0.97        0.87      0.19 o
  -2  -3   1      137.00      151.26      2.14 o
   0  -3   1      253.91      257.15      3.38 o
   1  -3   1       77.90       72.43      0.73 o
   2  -3   1      359.39      387.64      3.95 o
   3  -3   1       72.62       74.46      1.19 o
   4  -3   1        5.96        4.82      0.19 o
   5  -3   1        6.79        6.42      0.62 o
   6  -3   1        0.92        0.41      0.41 o
  -6  -2   1        8.09       10.72      1.33 o
  -5  -2   1        3.84        3.19      0.24 o
  -4  -2   1        1.58        1.73      0.19 o
  -3  -2   1        2.62        2.35      0.19 o
  -2  -2   1        0.61       -0.14      0.14 o
   1  -2   1        1.96        1.73      0.08 o
   2  -2   1      631.41      639.10      5.39 o
   3  -2   1      384.49      421.10      5.98 o
   4  -2   1       42.70       42.39      1.27 o
   5  -2   1       48.48       51.46      2.17 o
   6  -2   1        1.39        1.89      0.57 o
  -6  -1   1       27.62       27.20      2.79 o
  -5  -1   1       94.34       93.76      2.92 o
  -4  -1   1        5.27        8.63      0.32 o
  -3  -1   1      121.64      125.92      2.17 o
  -2  -1   1       19.13       22.52      0.49 o
  -1  -1   1      970.14      886.51     19.16 o
   1  -1   1      269.48      243.32      2.03 o
   2  -1   1      100.87       92.71      1.00 o
   3  -1   1      571.94      642.33     14.29 o
   4  -1   1        1.88        1.46      0.46 o
   5  -1   1      201.82      213.54     11.40 o
   6  -1   1       21.15       20.17      1.41 o
  -6   0   1        2.00        3.00      1.03 o
  -5   0   1       38.43       37.16      1.25 o
  -4   0   1       23.77       23.47      0.65 o
  -3   0   1      517.66      532.70     12.10 o
  -2   0   1      255.96      257.15      4.47 o
   2   0   1      723.87      696.41      7.80 o
   3   0   1       11.50       11.77      0.43 o
   4   0   1      150.46      155.05      3.74 o
   5   0   1       41.85       45.23      2.71 o
   6   0   1       10.83        9.99      0.84 o
  -6   1   1       19.02       17.68      2.17 o
  -5   1   1        0.30        0.11      0.14 o
  -4   1   1        0.05        0.16      0.11 o
  -3   1   1       16.94       21.06      0.43 o
  -2   1   1      161.22      167.90      2.57 o
  -1   1   1        2.42        3.65      0.14 o
   1   1   1     1633.26      909.73     21.82 o
   2   1   1        3.60        2.06      0.08 o
   3   1   1        2.13        2.87      0.11 o
   4   1   1       19.43       21.38      0.49 o
   5   1   1        0.34        0.60      0.76 o
   6   1   1        9.51       13.07      1.43 o
  -6   2   1        1.83        1.19      0.62 o
  -5   2   1        0.20       -0.03      0.11 o
  -4   2   1        0.10        0.46      0.14 o
  -3   2   1       69.19       68.24      1.27 o
  -2   2   1      369.62      402.39      6.74 o
  -1   2   1      117.86      112.90      2.14 o
   0   2   1      259.87      259.96      4.20 o
   1   2   1      848.56      771.49      8.20 o
   2   2   1       88.66       81.66      0.89 o
   3   2   1      207.40      218.98      3.19 o
   4   2   1       11.84       11.48      0.32 o
   5   2   1       14.33       12.78      0.49 o
   6   2   1        2.64        4.71      0.97 o
  -6   3   1        0.00        1.22      0.87 o
  -5   3   1        5.62        4.90      0.38 o
  -4   3   1       20.60       19.08      0.54 o
  -3   3   1       31.19       30.32      0.62 o
  -2   3   1      103.69      103.32      1.62 o
  -1   3   1       36.47       38.41      0.81 o
   0   3   1      608.65      586.92      9.42 o
   1   3   1      484.80      447.95      4.82 o
   2   3   1      239.54      234.55      2.25 o
   3   3   1        9.51        9.18      0.24 o
   4   3   1      127.32      129.06      2.22 o
   5   3   1        6.83        7.80      0.35 o
   6   3   1        3.25        3.74      1.00 o
  -6   4   1        1.60        1.76      0.51 o
  -5   4   1        4.52        3.74      0.38 o
  -4   4   1       42.66       37.54      1.27 o
  -3   4   1        9.70       12.94      0.35 o
  -2   4   1       66.38       67.02      1.43 o
  -1   4   1        1.20        2.06      0.22 o
   0   4   1       16.62       17.51      0.46 o
   1   4   1        4.90        4.85      0.16 o
   2   4   1       33.83       32.67      0.49 o
   3   4   1       99.08      103.94      1.65 o
   4   4   1       56.73       62.99      1.46 o
   5   4   1       47.66       55.65      1.60 o
   6   4   1        0.10        1.71      0.95 o
  -5   5   1        0.03       -0.27      0.62 o
  -4   5   1        0.32        0.70      0.22 o
  -3   5   1        0.00        0.32      0.16 o
  -2   5   1       47.28       50.08      0.95 o
  -1   5   1      111.07      114.63      2.35 o
   0   5   1       15.15       13.97      0.32 o
   1   5   1       19.99       15.97      0.24 o
   2   5   1       19.91       19.79      0.51 o
   3   5   1        0.01        0.27      0.14 o
   4   5   1        0.11        0.24      0.19 o
   5   5   1       30.99       31.99      1.00 o
   6   5   1       28.89       32.94      2.27 o
  -5   6   1        0.46        3.00      0.60 o
  -4   6   1       28.13       24.25      0.89 o
  -3   6   1        2.02        1.35      0.22 o
  -2   6   1       15.61       15.16      0.38 o
  -1   6   1       43.41       45.20      0.87 o
   0   6   1       76.65       84.32      1.54 o
   1   6   1       51.32       47.23      1.06 o
   2   6   1       98.49       94.20      1.89 o
   3   6   1       27.93       27.96      0.65 o
   4   6   1        0.02        0.00      0.24 o
   5   6   1        8.98        7.34      0.41 o
   6   6   1       12.16       13.70      1.19 o
  -5   7   1        3.81        3.03      0.54 o
  -4   7   1        0.82        0.95      0.32 o
  -3   7   1       80.52       71.78      1.76 o
  -2   7   1        0.08        0.05      0.16 o
  -1   7   1        6.20        6.47      0.24 o
   0   7   1       72.02       68.00      1.16 o
   1   7   1       44.13       40.93      0.89 o
   2   7   1        9.40        9.20      0.38 o
   3   7   1       36.91       35.41      1.30 o
   4   7   1       65.44       61.01      1.98 o
   5   7   1        4.82        5.44      0.57 o
   6   7   1        1.68        1.30      0.51 o
  -4   8   1       24.36       23.82      1.52 o
  -3   8   1       45.10       41.17      1.38 o
  -2   8   1       69.48       66.86      1.62 o
  -1   8   1       14.67       17.22      0.41 o
   0   8   1        0.21        0.95      0.41 o
   1   8   1       30.05       28.23      1.08 o
   2   8   1       12.02       12.15      0.49 o
   3   8   1       19.27       17.76      1.33 o
   4   8   1       33.61       34.81      2.41 o
   5   8   1        0.69        0.22      0.57 o
   6   8   1        0.57        1.60      0.68 o
  -4   9   1        0.51        0.14      0.46 o
  -3   9   1        0.11        0.27      0.30 o
  -2   9   1       91.82       86.37      2.73 o
  -1   9   1       30.28       31.07      1.06 o
   0   9   1        0.83       -0.24      0.43 o
   1   9   1        0.29        0.92      0.76 o
   2   9   1        0.01        0.60      0.51 o
   3   9   1       10.42        9.85      0.89 o
   4   9   1        5.05        6.74      1.00 o
   5   9   1        1.22        2.25      0.62 o
  -3  10   1        1.35        2.11      0.54 o
  -2  10   1       29.65       30.29      1.92 o
  -1  10   1        6.75        5.95      1.00 o
   0  10   1        0.19        0.92      0.57 o
   1  10   1       22.91       26.39      1.95 o
   2  10   1       14.04       12.48      1.25 o
   3  10   1        1.20        3.41      0.89 o
   4  10   1        1.28        3.22      0.92 o
   5  10   1       11.66       12.53      1.87 o
  -2  11   1        4.46        3.00      0.51 o
  -1  11   1       51.11       50.18      4.33 o
   0  11   1       35.33       39.47      3.55 o
   1  11   1        0.66        3.38      1.06 o
   2  11   1       28.08       33.73      3.11 o
   3  11   1        3.65        4.47      0.84 o
   4  11   1        3.25        4.33      0.87 o
  -1  12   1        6.57       10.20      1.62 o
   0  12   1        3.71        7.39      1.76 o
   1  12   1        0.12        1.06      0.73 o
   2  12   1        0.00       -0.51      1.03 o
   3  12   1        3.30        6.69      1.43 o
   1  13   1        1.07        3.63      1.22 o
  -2 -12   2        0.02        0.27      1.16 o
  -1 -12   2        0.23       -1.03      1.03 o
   0 -12   2        0.01        1.22      1.08 o
  -3 -11   2        0.51       -1.03      1.03 o
  -2 -11   2        0.43        0.49      0.89 o
  -1 -11   2        3.98        3.71      1.08 o
   0 -11   2        0.75        0.97      0.95 o
   1 -11   2        2.56        2.41      0.73 o
   2 -11   2       11.95       14.70      2.14 o
  -4 -10   2        0.38        0.51      0.95 o
  -3 -10   2        5.41        7.93      1.25 o
  -2 -10   2        1.61        1.03      0.65 o
  -1 -10   2        4.61        3.79      0.46 o
   0 -10   2        0.17        0.89      0.35 o
   1 -10   2        4.20        4.41      0.95 o
   2 -10   2        1.08        2.41      0.89 o
   3 -10   2        1.87        1.27      0.54 o
  -4  -9   2        0.13       -0.54      0.54 o
  -3  -9   2        0.00        0.41      0.43 o
  -2  -9   2        1.40        1.33      0.60 o
  -1  -9   2        0.10        0.14      0.43 o
   0  -9   2       10.39        9.45      0.62 o
   1  -9   2        0.06        1.65      0.54 o
   2  -9   2        0.00        2.27      0.76 o
   3  -9   2        6.56        7.12      0.73 o
   4  -9   2        0.28        0.76      0.43 o
  -5  -8   2        0.41        0.16      0.49 o
  -4  -8   2        0.12        1.35      0.54 o
  -3  -8   2        0.01        0.27      0.27 o
  -2  -8   2        0.64        1.22      0.19 o
  -1  -8   2        4.07        4.41      0.35 o
   0  -8   2        7.00        8.55      0.51 o
   1  -8   2        8.54       10.56      0.60 o
   2  -8   2        0.82        1.57      0.38 o
   3  -8   2       28.49       29.94      1.87 o
   4  -8   2       14.21       13.91      1.16 o
  -5  -7   2        0.22       -0.46      0.46 o
  -4  -7   2        0.12        0.95      0.41 o
  -3  -7   2       79.35       83.53      2.63 o
  -2  -7   2       17.56       16.02      0.57 o
  -1  -7   2        9.30        7.74      0.32 o
   0  -7   2        0.25        0.68      0.27 o
   1  -7   2        0.04       -0.08      0.27 o
   2  -7   2        5.24        5.71      0.32 o
   3  -7   2       12.65       12.37      0.54 o
   4  -7   2        3.76        2.49      0.41 o
   5  -7   2        1.07        0.68      0.68 o
  -5  -6   2       16.61       17.81      1.22 o
  -4  -6   2       15.79       16.57      0.73 o
  -3  -6   2        0.08        0.19      0.19 o
  -2  -6   2      257.65      253.25      4.79 o
  -1  -6   2       46.80       49.83      1.11 o
   0  -6   2       11.73        9.12      0.27 o
   1  -6   2      145.51      148.22      2.54 o
   2  -6   2       25.60       24.50      0.78 o
   3  -6   2        4.76        5.17      0.27 o
   4  -6   2        0.01        0.60      0.22 o
  -6  -5   2        2.38        3.14      0.57 o
  -5  -5   2        2.05        2.90      0.46 o
  -4  -5   2       15.66       15.81      0.60 o
  -3  -5   2        7.26        8.85      0.38 o
  -2  -5   2      302.89      284.68      5.33 o
  -1  -5   2       26.81       25.99      0.65 o
   0  -5   2       50.96       53.22      1.00 o
   1  -5   2       48.37       47.32      0.78 o
   2  -5   2      267.69      277.94      4.49 o
   3  -5   2        5.46        5.49      0.30 o
   4  -5   2        0.34        0.60      0.16 o
   5  -5   2        4.61        4.14      0.78 o
  -6  -4   2        1.16        2.90      0.51 o
  -5  -4   2       10.04       10.50      0.57 o
  -4  -4   2       37.79       37.76      0.97 o
  -3  -4   2        0.60        1.54      0.22 o
  -2  -4   2      873.88      839.92     26.31 o
  -1  -4   2      513.74      513.37      8.15 o
   0  -4   2       71.92       62.39      1.03 o
   1  -4   2      183.87      184.31      1.81 o
   2  -4   2      392.05      447.11      5.85 o
   3  -4   2        0.30        0.27      0.14 o
   4  -4   2       21.11       21.90      0.57 o
   5  -4   2        1.58        2.65      0.89 o
   6  -4   2        0.00        1.57      0.92 o
  -6  -3   2       23.43       23.33      1.84 o
  -5  -3   2       10.25       10.29      0.54 o
  -4  -3   2      112.06      115.77      2.60 o
  -3  -3   2       24.81       29.96      0.78 o
  -2  -3   2       36.09       34.67      1.06 o
  -1  -3   2      525.03      504.01      8.39 o
   0  -3   2       23.02       17.70      0.54 o
   1  -3   2      126.32      126.71      1.30 o
   2  -3   2       90.65      101.99      1.60 o
   3  -3   2        0.25        1.16      0.11 o
   4  -3   2      150.18      140.16      2.76 o
   5  -3   2       91.42       91.63      4.20 o
   6  -3   2        2.61        1.71      0.95 o
  -6  -2   2       25.72       32.86      3.65 o
  -5  -2   2        3.31        3.41      0.38 o
  -4  -2   2       37.15       36.03      0.92 o
  -3  -2   2      343.23      332.04      6.33 o
  -2  -2   2      160.48      156.13      2.65 o
  -1  -2   2      460.75      472.28     10.96 o
   1  -2   2      162.46      145.63      1.81 o
   2  -2   2       35.70       32.56      0.43 o
   3  -2   2        2.18        2.90      0.11 o
   4  -2   2      150.13      152.66      3.92 o
   5  -2   2        4.28        5.90      0.57 o
   6  -2   2       19.17       19.41      1.46 o
  -6  -1   2        0.06        1.73      0.78 o
  -5  -1   2       23.61       21.98      0.81 o
  -4  -1   2        1.92        2.60      0.22 o
  -3  -1   2        7.20        6.88      0.30 o
  -2  -1   2      120.51      117.31      2.27 o
  -1  -1   2     1001.31      954.53     15.35 o
   0  -1   2      181.16      193.32      3.25 o
   1  -1   2      774.32      765.49      9.64 o
   2  -1   2      164.52      160.81      1.57 o
   3  -1   2        9.25       11.53      0.35 o
   4  -1   2      221.17      248.65      5.28 o
   5  -1   2       54.71       57.06      2.41 o
   6  -1   2        8.06        6.90      0.76 o
  -6   0   2        0.01       -0.24      0.62 o
  -5   0   2        1.53        1.52      0.19 o
  -4   0   2       11.64       11.72      0.49 o
  -3   0   2       29.15       32.10      0.95 o
  -2   0   2        7.57        6.85      0.27 o
  -1   0   2      296.85      269.19      4.49 o
   0   0   2      631.63      579.39      9.18 o
   1   0   2      652.23      623.35     13.70 o
   2   0   2       23.77       22.09      0.30 o
   3   0   2       27.25       28.56      0.60 o
   4   0   2       32.76       32.59      0.76 o
   5   0   2       18.15       18.19      1.03 o
   6   0   2        2.57        4.74      0.73 o
  -6   1   2        8.06        8.58      1.25 o
  -5   1   2       28.42       28.42      1.14 o
  -4   1   2        1.36        1.27      0.16 o
  -3   1   2       16.47       19.25      0.49 o
  -2   1   2      196.73      205.61      3.76 o
  -1   1   2      300.48      303.24      5.33 o
   0   1   2      483.19      461.29      7.36 o
   1   1   2       25.55       23.96      0.43 o
   2   1   2        2.43        3.22      0.11 o
   3   1   2      133.95      149.90      1.92 o
   4   1   2      253.47      264.59      4.41 o
   5   1   2       17.99       17.65      0.97 o
   6   1   2        0.08       -0.49      0.84 o
  -6   2   2        0.20       -0.22      0.65 o
  -5   2   2       10.72       10.72      0.65 o
  -4   2   2        2.63        2.00      0.19 o
  -3   2   2       29.71       35.95      1.06 o
  -2   2   2       64.00       72.33      1.35 o
  -1   2   2      121.32      119.67      2.25 o
   0   2   2      316.88      289.20      3.95 o
   1   2   2      394.80      359.46      4.09 o
   2   2   2      138.42      131.98      1.52 o
   3   2   2      750.49      785.16     12.45 o
   4   2   2       14.18       12.21      0.32 o
   5   2   2       16.88       16.51      0.87 o
   6   2   2       19.44       19.03      1.35 o
   7   2   2        1.48        2.65      1.22 o
  -6   3   2        2.07        1.06      0.92 o
  -5   3   2        1.27        0.54      0.30 o
  -4   3   2        0.63        1.22      0.19 o
  -3   3   2       35.12       38.27      1.06 o
  -2   3   2      117.00      134.47      3.25 o
  -1   3   2       68.57       60.61      1.06 o
   0   3   2        8.49        9.50      0.32 o
   1   3   2       69.78       69.59      1.03 o
   2   3   2       76.64       72.33      0.87 o
   3   3   2       53.51       56.90      0.95 o
   4   3   2        0.86        0.73      0.14 o
   5   3   2       21.94       23.96      0.84 o
   6   3   2        2.47        2.60      0.57 o
  -5   4   2        0.60        0.60      0.24 o
  -4   4   2        4.04        4.25      0.30 o
  -3   4   2        3.58        3.68      0.24 o
  -2   4   2       26.31       27.93      0.70 o
  -1   4   2      189.74      196.05      3.55 o
   0   4   2       45.08       44.53      0.89 o
   1   4   2      285.54      280.97      4.57 o
   2   4   2      356.08      328.74      3.33 o
   3   4   2       62.85       69.62      1.16 o
   4   4   2       20.73       21.30      0.51 o
   5   4   2        1.05        1.14      0.19 o
   6   4   2        9.57        7.36      0.95 o
  -5   5   2        5.07        6.20      1.03 o
  -4   5   2        8.28        8.39      0.43 o
  -3   5   2        0.03       -0.11      0.30 o
  -2   5   2        3.17        2.54      0.30 o
  -1   5   2       31.55       27.80      0.81 o
   0   5   2        4.89        4.52      0.19 o
   1   5   2        8.98       10.88      0.41 o
   2   5   2       19.42       20.22      0.41 o
   3   5   2      311.61      308.28      5.01 o
   4   5   2       14.82       14.54      0.46 o
   5   5   2       10.10       10.20      0.46 o
   6   5   2       77.34       73.06      4.82 o
  -5   6   2        2.08        1.89      0.49 o
  -4   6   2       87.82       76.09      2.82 o
  -3   6   2      204.92      195.43      3.79 o
  -2   6   2        4.86        5.31      0.41 o
  -1   6   2      106.20       99.85      2.11 o
   0   6   2        2.00        2.44      0.38 o
   1   6   2       40.63       39.63      1.08 o
   2   6   2       51.44       50.08      0.81 o
   3   6   2      128.09      131.44      2.63 o
   4   6   2        2.62        2.35      0.30 o
   5   6   2        2.36        2.44      0.30 o
   6   6   2       27.64       27.56      2.08 o
  -5   7   2        0.75        1.14      0.51 o
  -4   7   2       12.43       12.80      0.78 o
  -3   7   2      193.76      174.35      3.76 o
  -2   7   2       92.11       88.57      2.00 o
  -1   7   2        0.15        0.00      0.22 o
   0   7   2      122.35      125.46      2.54 o
   1   7   2       24.41       24.17      0.51 o
   2   7   2      128.97      120.67      2.44 o
   3   7   2        1.39        1.03      0.16 o
   4   7   2        3.34        3.09      0.30 o
   5   7   2        0.90        0.76      0.49 o
   6   7   2        6.40        5.41      0.60 o
  -4   8   2        8.91        8.15      0.65 o
  -3   8   2        1.39        1.38      0.22 o
  -2   8   2       29.92       29.61      0.89 o
  -1   8   2       31.99       31.78      0.95 o
   0   8   2       15.07       13.24      0.49 o
   1   8   2      174.90      176.02      5.31 o
   2   8   2       16.24       16.78      0.57 o
   3   8   2        5.88        5.60      0.30 o
   4   8   2       17.12       15.92      0.78 o
   5   8   2       14.02       11.69      0.87 o
   6   8   2        0.14        0.57      0.41 o
  -4   9   2        0.70        0.00      0.43 o
  -3   9   2        0.00       -0.35      0.35 o
  -2   9   2       59.33       55.76      1.84 o
  -1   9   2       37.54       35.78      1.03 o
   0   9   2       22.72       20.65      0.62 o
   1   9   2       67.30       66.29      2.14 o
   2   9   2       27.35       25.77      1.14 o
   3   9   2        0.01       -0.14      0.32 o
   4   9   2        8.58       10.18      0.76 o
   5   9   2        5.66        6.60      0.65 o
  -3  10   2        0.53        1.57      0.73 o
  -2  10   2        0.49        0.49      0.35 o
  -1  10   2        0.06        0.03      0.22 o
   0  10   2        0.07        0.95      0.60 o
   1  10   2        7.67        7.20      0.41 o
   2  10   2        8.42       11.56      1.06 o
   3  10   2        0.93        1.62      0.84 o
   4  10   2        1.13        1.46      0.57 o
   5  10   2        5.06        6.63      1.06 o
  -2  11   2        0.83        1.19      0.46 o
  -1  11   2       29.40       29.61      2.76 o
   0  11   2        7.90        7.58      1.22 o
   1  11   2       29.06       29.86      2.71 o
   2  11   2        1.50        0.73      0.65 o
   3  11   2        0.48        3.82      1.00 o
   4  11   2        1.82        3.52      0.95 o
  -1  12   2        0.10        0.92      0.95 o
   0  12   2       27.43       27.45      3.22 o
   1  12   2        5.39        5.66      1.19 o
   2  12   2        1.41        3.79      0.87 o
   3  12   2        0.21       -0.08      1.03 o
   1  13   2        0.70        1.46      1.19 o
   2  13   2        0.00       -0.27      0.73 o
  -2 -11   3        0.19        0.19      0.68 o
  -1 -11   3        0.71       -0.24      1.03 o
   0 -11   3        1.94        2.41      1.08 o
   1 -11   3        0.10        0.32      0.65 o
   2 -11   3        5.12        4.60      1.33 o
  -3 -10   3        0.01        0.41      0.41 o
  -2 -10   3        0.14        0.32      0.65 o
  -1 -10   3        1.83        2.25      0.68 o
   0 -10   3        2.34        2.25      0.43 o
   1 -10   3        0.12        0.95      0.81 o
   2 -10   3        4.90        5.49      1.06 o
   3 -10   3        3.00        5.52      1.08 o
  -4  -9   3        8.13        8.04      0.89 o
  -3  -9   3       15.70       14.16      1.11 o
  -2  -9   3        1.81        2.27      0.35 o
  -1  -9   3        0.04        1.19      0.32 o
   0  -9   3        2.18        2.87      0.43 o
   1  -9   3        1.86        2.52      0.43 o
   2  -9   3        3.75        4.01      0.65 o
   3  -9   3        0.46        0.27      0.35 o
   4  -9   3        0.13        1.52      0.92 o
  -5  -8   3        0.00        0.03      0.51 o
  -4  -8   3        1.46        1.11      0.49 o
  -3  -8   3       27.81       24.36      1.03 o
  -2  -8   3        0.01        0.57      0.22 o
  -1  -8   3        5.44        4.76      0.22 o
   0  -8   3       34.25       31.02      1.35 o
   1  -8   3        0.56        0.73      0.35 o
   2  -8   3       13.55       12.83      0.97 o
   3  -8   3        2.47        3.11      0.43 o
   4  -8   3       17.84       19.79      1.60 o
  -5  -7   3        0.08        0.38      0.46 o
  -4  -7   3        7.52        6.47      0.51 o
  -3  -7   3       14.24       12.94      0.62 o
  -2  -7   3        0.32       -0.14      0.35 o
  -1  -7   3        0.55        0.87      0.24 o
   0  -7   3        1.13        1.27      0.16 o
   1  -7   3      105.52      106.68      2.35 o
   2  -7   3        0.90        1.71      0.32 o
   3  -7   3        0.01       -0.19      0.19 o
   4  -7   3        5.34        5.17      0.54 o
   5  -7   3        1.16        1.22      1.00 o
  -5  -6   3       33.18       33.40      2.54 o
  -4  -6   3        5.47        5.63      0.46 o
  -3  -6   3      101.07       98.69      3.79 o
  -2  -6   3        0.13        1.11      0.24 o
  -1  -6   3        1.46        1.57      0.22 o
   0  -6   3      168.47      170.29      2.84 o
   1  -6   3       43.43       43.28      0.76 o
   2  -6   3        0.87        1.49      0.22 o
   3  -6   3       28.50       29.34      1.06 o
   4  -6   3        0.42        0.60      0.19 o
   5  -6   3        0.01       -0.05      0.76 o
  -5  -5   3        3.99        2.71      0.43 o
  -4  -5   3       24.00       26.26      1.03 o
  -3  -5   3       10.43        9.01      0.43 o
  -2  -5   3      124.10      114.90      2.38 o
  -1  -5   3      537.04      532.29     16.67 o
   0  -5   3       48.04       46.61      1.06 o
   1  -5   3       42.62       39.09      0.76 o
   2  -5   3       51.00       51.78      0.81 o
   3  -5   3       71.30       73.19      1.71 o
   4  -5   3       38.57       36.24      1.25 o
  -6  -4   3        2.64        3.71      0.60 o
  -5  -4   3        0.69        1.11      0.43 o
  -4  -4   3       21.56       19.38      0.76 o
  -3  -4   3        0.04        0.60      0.22 o
  -2  -4   3        9.58       11.94      0.57 o
   0  -4   3      493.55      520.11     11.56 o
   1  -4   3       51.58       50.05      0.95 o
   2  -4   3       18.83       21.25      0.41 o
   3  -4   3        0.42        0.27      0.16 o
   4  -4   3       67.31       72.89      2.30 o
   5  -4   3       14.69       14.59      1.52 o
   6  -4   3        0.00       -0.38      0.62 o
  -6  -3   3       12.76       14.89      1.52 o
  -5  -3   3       18.32       17.38      0.95 o
  -4  -3   3        3.20        4.41      0.32 o
  -3  -3   3        1.97        2.63      0.27 o
  -2  -3   3       23.99       28.15      0.84 o
  -1  -3   3      107.29      108.60      1.98 o
   0  -3   3      450.75      461.67      7.58 o
   1  -3   3       41.06       41.50      0.70 o
   2  -3   3       39.90       33.16      0.57 o
   3  -3   3      483.23      520.11     11.56 o
   4  -3   3        0.50        0.65      0.08 o
   5  -3   3       86.07       82.37      5.47 o
   6  -3   3        1.11        0.68      0.87 o
  -6  -2   3        2.08        1.76      0.81 o
  -5  -2   3        9.36        8.63      0.57 o
  -4  -2   3       15.41       14.18      0.54 o
  -3  -2   3       59.46       61.85      1.62 o
  -2  -2   3       77.10       75.09      1.84 o
  -1  -2   3      407.13      379.47      5.98 o
   0  -2   3       64.14       60.61      1.14 o
   1  -2   3        0.44        0.65      0.16 o
   2  -2   3       73.01       62.93      0.70 o
   3  -2   3       55.80       47.80      0.81 o
   4  -2   3      118.09      118.04      2.65 o
   5  -2   3       11.06       11.88      1.16 o
   6  -2   3       20.07       20.00      2.22 o
  -6  -1   3       17.72       25.90      3.00 o
  -5  -1   3        0.00        0.30      0.22 o
  -4  -1   3        2.02        1.84      0.24 o
  -3  -1   3       15.72       17.24      0.60 o
  -2  -1   3       60.57       60.88      1.54 o
  -1  -1   3        9.90        9.04      0.38 o
   0  -1   3      123.02      105.11      2.14 o
   1  -1   3      369.11      341.19      4.52 o
   2  -1   3        3.57        7.77      0.16 o
   3  -1   3      213.03      223.83      3.00 o
   4  -1   3       22.20       23.71      0.73 o
   5  -1   3        3.98        4.39      0.84 o
   6  -1   3        1.16        2.49      0.87 o
  -6   0   3        0.10        0.81      1.00 o
  -5   0   3        0.50        0.92      0.22 o
  -4   0   3        3.71        4.68      0.27 o
  -3   0   3       50.41       52.35      1.49 o
  -2   0   3       53.74       59.87      1.19 o
  -1   0   3        1.29        0.60      0.16 o
   0   0   3      682.16      669.85     10.66 o
   1   0   3      468.30      463.03      6.04 o
   2   0   3      834.67      869.94     11.12 o
   3   0   3      158.72      162.92      3.14 o
   4   0   3        3.24        2.57      0.30 o
   5   0   3       11.59       11.77      1.19 o
   6   0   3        4.36        5.20      0.89 o
  -6   1   3        0.13        2.06      0.70 o
  -5   1   3        0.22        0.14      0.27 o
  -4   1   3        8.54        8.96      0.35 o
  -3   1   3       27.59       28.69      0.87 o
  -2   1   3      149.52      163.00      3.92 o
  -1   1   3        7.10        9.31      0.30 o
   0   1   3      584.65      574.93      9.04 o
   1   1   3      782.00      738.72      9.58 o
   2   1   3      249.79      253.25      2.68 o
   3   1   3       58.18       60.44      0.97 o
   4   1   3       53.30       63.12      1.25 o
   5   1   3        0.04        0.43      0.70 o
   6   1   3        4.46        6.06      0.89 o
   7   1   3        2.83        4.09      1.27 o
  -6   2   3        0.77        1.57      0.95 o
  -5   2   3        0.54        0.78      0.30 o
  -4   2   3        6.04        5.77      0.32 o
  -3   2   3        8.72        9.47      0.32 o
  -2   2   3      147.80      156.24      3.11 o
  -1   2   3        5.71        7.17      0.24 o
   0   2   3      236.06      225.42      3.19 o
   1   2   3      449.91      445.03      5.09 o
   2   2   3      711.71      755.34      6.90 o
   3   2   3       76.47       74.79      1.11 o
   4   2   3       19.03       23.60      0.43 o
   5   2   3      193.99      181.19      9.64 o
   6   2   3        0.31       -0.60      0.78 o
   7   2   3        0.22        2.08      1.08 o
  -5   3   3        2.01        2.33      0.38 o
  -4   3   3       15.95       16.81      0.65 o
  -3   3   3        0.31        0.35      0.19 o
  -2   3   3       25.98       30.59      0.92 o
  -1   3   3        6.21        6.09      0.27 o
   0   3   3        6.13        4.71      0.22 o
   1   3   3       67.59       71.08      1.11 o
   2   3   3      494.49      478.00      5.39 o
   3   3   3       62.68       65.80      1.08 o
   4   3   3        7.42        7.61      0.22 o
   5   3   3      201.63      205.15      5.31 o
   6   3   3       92.40       83.34      6.98 o
   7   3   3        0.17        0.78      0.89 o
  -5   4   3        9.54        7.15      0.65 o
  -4   4   3      227.86      206.10      6.20 o
  -3   4   3       13.79       14.13      0.60 o
  -2   4   3       68.31       68.97      1.76 o
  -1   4   3      144.51      163.65      3.30 o
   0   4   3      392.48      434.69      7.09 o
   1   4   3      159.72      178.73      2.68 o
   2   4   3      317.64      305.33      3.46 o
   3   4   3        5.30        5.74      0.22 o
   4   4   3        0.42        0.49      0.14 o
   5   4   3       31.60       31.62      0.95 o
   6   4   3       48.98       47.26      4.06 o
  -5   5   3       18.45       17.35      1.41 o
  -4   5   3       47.42       41.90      1.60 o
  -3   5   3      212.23      212.84      6.39 o
  -2   5   3       12.43       12.32      0.43 o
  -1   5   3      166.30      170.56      3.92 o
   0   5   3      535.69      606.03     13.43 o
   1   5   3      581.61      591.93      9.20 o
   2   5   3       25.55       25.12      0.46 o
   3   5   3       48.50       47.67      0.81 o
   4   5   3       64.05       60.50      1.25 o
   5   5   3        1.00        1.65      0.22 o
   6   5   3        3.97        3.46      0.73 o
  -5   6   3        1.96        2.82      0.87 o
  -4   6   3       24.28       21.38      1.38 o
  -3   6   3        1.67        0.95      0.32 o
  -2   6   3       71.43       70.51      1.92 o
  -1   6   3       29.43       29.02      0.89 o
   0   6   3      207.37      222.34      5.01 o
   1   6   3      303.72      310.69      6.93 o
   2   6   3       42.11       38.79      0.76 o
   3   6   3       13.71       14.81      0.35 o
   4   6   3       51.86       53.65      1.14 o
   5   6   3        2.44        2.19      0.24 o
   6   6   3        0.00       -0.05      0.22 o
  -4   7   3        5.34        3.65      0.49 o
  -3   7   3       12.36       10.83      0.41 o
  -2   7   3       82.37       77.55      2.08 o
  -1   7   3        6.03        6.44      0.51 o
   0   7   3       23.66       23.44      0.60 o
   1   7   3       31.33       32.75      1.00 o
   2   7   3        0.71        0.57      0.19 o
   3   7   3       14.08       15.32      0.49 o
   4   7   3       10.68       10.04      0.41 o
   5   7   3        4.92        3.49      0.35 o
   6   7   3        5.09        4.90      0.54 o
  -4   8   3        0.39        0.03      0.32 o
  -3   8   3        0.52        0.14      0.27 o
  -2   8   3       74.68       69.97      2.22 o
  -1   8   3       12.51       12.67      0.65 o
   0   8   3        2.84        2.73      0.22 o
   1   8   3        8.09        8.88      0.57 o
   2   8   3        5.63        5.98      0.27 o
   3   8   3        2.59        2.38      0.16 o
   4   8   3        4.95        6.52      0.38 o
   5   8   3       26.50       26.88      1.71 o
   6   8   3        1.30        1.60      0.38 o
  -3   9   3       10.35       10.48      0.73 o
  -2   9   3       18.99       19.25      0.89 o
  -1   9   3       91.22       85.45      2.73 o
   0   9   3      165.39      172.97      7.69 o
   1   9   3        0.24        0.32      0.14 o
   2   9   3       27.86       27.07      1.22 o
   3   9   3        0.07       -0.03      0.41 o
   4   9   3       20.74       18.03      0.95 o
   5   9   3       11.35       14.21      1.60 o
  -3  10   3        0.35        1.22      0.51 o
  -2  10   3        1.60        2.35      0.30 o
  -1  10   3       53.28       52.92      2.03 o
   0  10   3       62.76       59.69      2.41 o
   1  10   3        0.24        0.54      0.22 o
   2  10   3        0.81        0.78      0.27 o
   3  10   3        9.62        8.88      0.60 o
   4  10   3        5.38        6.69      1.03 o
   5  10   3        1.58        0.97      0.73 o
  -2  11   3        0.18       -0.24      0.81 o
  -1  11   3        2.01        1.35      0.89 o
   0  11   3        3.46        4.33      0.81 o
   1  11   3        0.03        1.06      0.89 o
   2  11   3        0.03        2.27      0.89 o
   3  11   3        0.35        0.27      0.57 o
   4  11   3        0.14        0.43      0.62 o
  -1  12   3        1.52        2.92      1.00 o
   0  12   3        0.19        2.27      0.78 o
   1  12   3        6.22        4.60      0.95 o
   2  12   3       14.45       15.94      2.08 o
   3  12   3        9.04       11.86      1.57 o
   1  13   3        2.70        2.49      1.16 o
   2  13   3        3.22        5.63      1.62 o
  -2 -11   4        0.01        4.01      1.52 o
  -1 -11   4        1.16        2.27      0.87 o
   0 -11   4        0.03        1.71      0.78 o
   1 -11   4        0.43        1.89      1.00 o
  -3 -10   4        0.00        0.95      1.00 o
  -2 -10   4        0.07        1.08      1.03 o
  -1 -10   4        3.42        0.87      0.92 o
   0 -10   4        1.98        0.81      0.95 o
   1 -10   4        5.37        6.96      1.00 o
   2 -10   4        3.23        3.36      0.92 o
  -4  -9   4        1.57        4.25      1.00 o
  -3  -9   4        7.99        9.31      0.92 o
  -2  -9   4        4.24        5.20      0.57 o
  -1  -9   4        0.16        0.00      0.35 o
   0  -9   4       13.65       16.59      1.57 o
   1  -9   4        1.92        3.36      0.51 o
   2  -9   4        1.28        0.27      0.73 o
   3  -9   4        2.77        2.14      0.70 o
  -4  -8   4        8.32       11.94      1.14 o
  -3  -8   4        0.04       -0.05      0.62 o
  -2  -8   4       24.18       20.92      1.14 o
  -1  -8   4       34.63       35.68      1.22 o
   0  -8   4       12.13       10.53      0.51 o
   1  -8   4        8.21        8.55      0.46 o
   2  -8   4        9.62        9.01      1.00 o
   3  -8   4        0.11        0.76      0.60 o
   4  -8   4        0.12       -0.22      0.46 o
  -5  -7   4        0.48       -0.11      0.46 o
  -4  -7   4       12.95       16.65      1.33 o
  -3  -7   4       23.69       19.71      1.14 o
  -2  -7   4      180.84      172.72      6.50 o
  -1  -7   4       20.41       21.84      0.92 o
   0  -7   4       16.97       17.78      0.60 o
   1  -7   4       14.60       13.94      0.43 o
   2  -7   4       91.05       98.04      2.68 o
   3  -7   4        2.16        2.65      0.30 o
   4  -7   4        4.78        5.22      0.57 o
   5  -7   4        0.21        0.87      0.70 o
  -5  -6   4        0.32       -0.08      0.54 o
  -4  -6   4        4.52        4.41      0.57 o
  -3  -6   4        2.98        4.03      0.57 o
  -2  -6   4      309.04      267.57      8.04 o
  -1  -6   4      168.90      165.87      5.14 o
   0  -6   4       17.98       18.87      0.65 o
   1  -6   4        4.09        4.82      0.22 o
   2  -6   4       18.86       19.03      0.49 o
   3  -6   4       13.08       14.18      0.54 o
   4  -6   4        0.35        0.14      0.19 o
   5  -6   4        0.00        0.14      0.89 o
  -5  -5   4        1.19        1.49      0.46 o
  -4  -5   4       10.14        9.61      0.70 o
  -3  -5   4        1.07        2.06      0.46 o
  -2  -5   4       12.32       12.51      0.70 o
  -1  -5   4        2.73        3.03      0.35 o
   0  -5   4       21.14       19.68      0.70 o
   1  -5   4       11.80       13.91      0.41 o
   2  -5   4       82.94       83.04      1.68 o
   3  -5   4       21.25       22.39      0.57 o
   4  -5   4       57.45       59.12      1.68 o
   5  -5   4       24.28       22.52      2.35 o
  -5  -4   4        1.79        1.98      0.51 o
  -4  -4   4       13.21       14.18      0.81 o
  -3  -4   4        8.76       11.61      0.65 o
  -2  -4   4      110.53      112.77      2.98 o
  -1  -4   4       44.89       45.69      1.35 o
   0  -4   4      620.00      623.51     19.52 o
   1  -4   4       90.36       81.80      1.65 o
   2  -4   4       34.32       34.16      0.60 o
   3  -4   4        8.29        7.85      0.27 o
   4  -4   4       93.91       91.76      2.25 o
   5  -4   4        3.40        5.60      1.06 o
   6  -4   4        6.01        3.79      0.97 o
  -5  -3   4        5.91        7.01      0.73 o
  -4  -3   4        0.78        1.22      0.30 o
  -3  -3   4       16.42       15.62      0.70 o
  -2  -3   4       53.69       52.24      1.43 o
  -1  -3   4      277.55      265.43      6.06 o
   0  -3   4        7.97        7.58      0.41 o
   1  -3   4       87.62       87.75      1.73 o
   2  -3   4        3.47        3.09      0.16 o
   3  -3   4       31.65       32.29      0.57 o
   4  -3   4       40.22       42.20      0.92 o
  -5  -2   4        2.17        3.65      0.51 o
  -4  -2   4        6.44        6.20      0.38 o
  -3  -2   4        0.24        0.51      0.24 o
  -2  -2   4        2.78        3.87      0.32 o
  -1  -2   4       24.87       23.36      0.73 o
   0  -2   4      442.26      421.56      7.28 o
   1  -2   4      120.49      118.77      1.68 o
   2  -2   4       19.04       23.12      0.46 o
   3  -2   4      120.12      118.94      1.68 o
   4  -2   4       16.84       15.27      0.38 o
   5  -2   4        0.08        0.92      0.68 o
   6  -2   4        1.41        1.41      0.62 o
  -6  -1   4        0.79        2.82      1.03 o
  -5  -1   4        5.71        6.17      0.60 o
  -4  -1   4        2.22        4.20      0.38 o
  -3  -1   4       26.05       26.91      1.03 o
  -2  -1   4       51.52       50.37      1.35 o
  -1  -1   4      111.94      100.02      1.92 o
   0  -1   4      269.50      268.33      4.36 o
   1  -1   4       10.34       10.02      0.24 o
   2  -1   4      124.24      123.48      1.41 o
   3  -1   4       83.87       95.12      1.38 o
   4  -1   4      165.43      171.72      5.36 o
   5  -1   4       22.55       21.00      1.19 o
   6  -1   4        6.11        5.66      0.97 o
  -6   0   4        0.37        1.54      0.84 o
  -5   0   4        0.02       -0.30      0.30 o
  -4   0   4        2.04        1.84      0.27 o
  -3   0   4       55.05       57.93      1.57 o
  -2   0   4       19.50       18.76      0.62 o
  -1   0   4       24.54       24.79      0.65 o
   0   0   4       15.58       14.29      0.46 o
   1   0   4      278.99      300.21      4.47 o
   2   0   4       28.55       28.85      0.51 o
   3   0   4      421.05      454.69      5.52 o
   4   0   4      335.61      313.18      7.66 o
   5   0   4       66.13       65.86      2.73 o
   6   0   4        6.14        7.50      1.16 o
  -5   1   4       20.12       18.95      1.30 o
  -4   1   4        0.70        1.08      0.27 o
  -3   1   4       21.74       23.96      0.89 o
  -2   1   4        0.01       -0.24      0.24 o
  -1   1   4        3.38        6.17      0.32 o
   0   1   4       50.64       59.98      1.25 o
   1   1   4      165.63      158.97      2.87 o
   2   1   4       32.04       35.13      0.54 o
   3   1   4      117.46      134.77      2.06 o
   4   1   4      119.35      111.52      2.44 o
   5   1   4      185.32      179.35      6.85 o
   6   1   4        4.98        4.30      0.81 o
  -5   2   4       48.66       49.05      3.03 o
  -4   2   4       50.74       52.40      1.76 o
  -3   2   4        9.00        9.31      0.41 o
  -2   2   4      121.16      122.08      2.52 o
  -1   2   4      624.05      689.61     11.61 o
   0   2   4      114.03      139.02      2.17 o
   1   2   4      419.62      457.88      6.33 o
   2   2   4      298.15      293.53      3.46 o
   3   2   4      105.21      118.59      1.87 o
   4   2   4       18.59       19.90      0.41 o
   5   2   4       21.48       24.44      1.27 o
   6   2   4        0.01        0.84      0.81 o
   7   2   4        1.31        1.19      0.68 o
  -5   3   4        0.15        0.70      0.38 o
  -4   3   4       37.69       35.27      1.46 o
  -3   3   4        4.67        6.71      0.43 o
  -2   3   4       10.10       12.07      0.46 o
  -1   3   4      523.68      616.10     14.26 o
   0   3   4      244.10      245.70      4.33 o
   1   3   4      112.76      130.93      2.06 o
   2   3   4      117.38      137.72      1.62 o
   3   3   4      358.98      377.76      5.03 o
   4   3   4        2.70        2.00      0.14 o
   5   3   4        0.01        0.19      0.08 o
   6   3   4       45.03       41.77      3.63 o
   7   3   4        1.00        1.71      1.00 o
  -5   4   4        6.61        6.17      0.62 o
  -4   4   4       69.32       62.12      2.82 o
  -3   4   4      165.61      159.40      4.82 o
  -2   4   4       23.15       22.52      0.73 o
  -1   4   4        7.71        7.77      0.38 o
   0   4   4      439.50      462.24      6.31 o
   1   4   4       29.84       29.02      0.76 o
   2   4   4       44.42       48.32      1.06 o
   3   4   4      144.10      147.20      2.22 o
   4   4   4       29.56       30.99      0.70 o
   5   4   4        4.99        4.98      0.22 o
   6   4   4       21.14       20.82      1.98 o
  -5   5   4        5.59        3.55      0.92 o
  -4   5   4       18.62       17.51      0.97 o
  -3   5   4      274.13      268.06      9.77 o
  -2   5   4       17.28       18.16      0.76 o
  -1   5   4       54.83       55.81      1.30 o
   0   5   4       81.69       91.19      2.22 o
   1   5   4        0.23       -0.24      0.24 o
   2   5   4      214.03      215.14      5.17 o
   3   5   4       25.53       27.12      0.51 o
   4   5   4        0.00        0.05      0.16 o
   5   5   4        7.18        7.15      0.35 o
   6   5   4       21.56       20.44      2.00 o
  -5   6   4        1.94        4.22      1.35 o
  -4   6   4        1.41        1.52      0.43 o
  -3   6   4       45.33       47.15      1.89 o
  -2   6   4      189.68      187.53      4.60 o
  -1   6   4       13.27       14.16      0.49 o
   0   6   4       25.19       27.42      0.92 o
   1   6   4      339.79      386.45      7.31 o
   2   6   4        7.96        9.09      0.46 o
   3   6   4       11.85       12.59      0.32 o
   4   6   4       16.79       17.03      0.54 o
   5   6   4       11.02        9.18      0.46 o
   6   6   4        0.05       -0.16      0.19 o
  -4   7   4        1.38        2.17      0.49 o
  -3   7   4        0.02        0.08      0.41 o
  -2   7   4      140.18      137.88      4.25 o
  -1   7   4      106.68      105.78      3.28 o
   0   7   4       78.43       79.69      2.25 o
   1   7   4       92.50       95.47      2.38 o
   2   7   4       16.03       18.24      0.73 o
   3   7   4        0.09        0.16      0.11 o
   4   7   4       35.64       32.78      0.87 o
   5   7   4        0.68        1.16      0.27 o
   6   7   4        0.07        0.05      0.30 o
  -4   8   4        0.02        0.70      0.43 o
  -3   8   4        0.34       -0.03      0.49 o
  -2   8   4        8.13        6.33      0.57 o
  -1   8   4      128.04      123.27      5.44 o
   0   8   4        9.26        9.15      0.46 o
   1   8   4       13.31       11.56      0.65 o
   2   8   4       83.64       81.18      1.81 o
   3   8   4        5.07        4.95      0.32 o
   4   8   4        2.28        1.27      0.22 o
   5   8   4       25.19       25.01      2.27 o
   6   8   4        6.79        6.33      0.70 o
  -3   9   4        3.04        3.55      0.46 o
  -2   9   4        0.01        0.38      0.32 o
  -1   9   4       38.63       37.16      1.60 o
   0   9   4        3.10        4.20      0.32 o
   1   9   4       18.51       18.03      1.14 o
   2   9   4       18.76       16.21      0.65 o
   3   9   4        4.69        5.71      0.38 o
   4   9   4       13.00       13.64      0.92 o
   5   9   4       32.66       32.32      3.17 o
  -3  10   4        0.30        0.95      0.43 o
  -2  10   4        0.02       -0.08      0.38 o
  -1  10   4        2.17        2.35      0.38 o
   0  10   4       37.96       39.52      2.76 o
   1  10   4       15.53       13.97      1.11 o
   2  10   4       15.24       14.54      0.60 o
   3  10   4        0.02        0.32      0.35 o
   4  10   4        0.96        2.98      0.84 o
   5  10   4        0.44        0.51      0.68 o
  -2  11   4        0.01        0.00      0.84 o
  -1  11   4        8.68        8.69      1.19 o
   0  11   4       10.76        9.88      1.35 o
   1  11   4       13.40       15.83      1.60 o
   2  11   4        0.54        0.22      0.62 o
   3  11   4        1.43        0.78      0.87 o
   4  11   4        4.16        6.74      1.16 o
  -1  12   4        0.01       -0.19      0.68 o
   0  12   4       14.94       19.46      2.44 o
   1  12   4        0.01        1.87      1.06 o
   2  12   4        5.69        9.07      1.57 o
   3  12   4       20.30       25.04      2.92 o
   1  13   4        0.29        0.81      1.14 o
   2  13   4        3.18        4.95      1.65 o
  -2 -10   5        0.61        1.95      1.16 o
  -1 -10   5        2.46        4.63      1.19 o
   0 -10   5        4.24        4.87      1.16 o
   1 -10   5        0.00        0.27      0.62 o
   2 -10   5        1.43        0.81      0.84 o
  -3  -9   5       25.16       21.71      2.00 o
  -2  -9   5        8.07        6.31      0.65 o
  -1  -9   5        0.00        0.84      0.46 o
   0  -9   5        0.61       -0.14      0.62 o
   1  -9   5       39.87       43.04      2.65 o
   2  -9   5        3.03        5.12      0.95 o
   3  -9   5        0.54        1.79      0.70 o
  -4  -8   5        0.12        0.11      0.65 o
  -3  -8   5       32.82       29.26      2.06 o
  -2  -8   5        5.11        2.46      0.54 o
  -1  -8   5        7.94        8.53      0.60 o
   0  -8   5       15.21       14.86      0.57 o
   1  -8   5        1.73        1.71      0.35 o
   2  -8   5        0.43        0.81      0.35 o
   3  -8   5        0.34       -0.32      0.60 o
   4  -8   5        2.36        3.68      0.70 o
  -4  -7   5        3.39        5.28      0.78 o
  -3  -7   5        2.81        2.19      0.51 o
  -2  -7   5       10.13        7.80      0.68 o
  -1  -7   5       25.84       29.23      2.00 o
   0  -7   5       15.62       15.27      0.81 o
   1  -7   5       24.48       25.66      0.92 o
   2  -7   5        1.06        1.38      0.24 o
   3  -7   5        9.61       11.91      0.92 o
   4  -7   5       13.91       12.99      1.08 o
  -4  -6   5        2.60        2.87      0.49 o
  -3  -6   5        2.17        1.30      0.38 o
  -2  -6   5        3.26        0.73      0.76 o
  -1  -6   5      299.85      303.14     12.72 o
   0  -6   5       15.14       14.10      0.68 o
   1  -6   5        0.55        0.89      0.24 o
   2  -6   5        0.29        0.11      0.16 o
   3  -6   5       20.61       20.63      0.70 o
   4  -6   5        7.88        9.20      0.68 o
   5  -6   5        6.71        8.53      1.38 o
  -5  -5   5        3.15        4.60      0.68 o
  -4  -5   5        0.13        0.89      0.38 o
  -3  -5   5        6.77        7.12      0.76 o
  -2  -5   5       22.35       22.63      1.27 o
  -1  -5   5       45.25       44.58      1.54 o
   0  -5   5       45.30       52.46      1.81 o
   1  -5   5        2.78        2.57      0.27 o
   2  -5   5        3.22        3.71      0.24 o
   3  -5   5       89.52       90.00      2.19 o
   4  -5   5        1.92        1.98      0.22 o
   5  -5   5       10.90       14.40      1.89 o
  -5  -4   5        1.84        1.57      0.46 o
  -4  -4   5        1.35        2.92      0.49 o
  -3  -4   5        6.23        6.82      0.73 o
  -2  -4   5       54.76       55.14      1.79 o
  -1  -4   5        7.50        5.33      0.38 o
   0  -4   5      134.46      131.31      3.33 o
   1  -4   5        0.30        0.11      0.16 o
   2  -4   5       27.97       28.77      0.65 o
   3  -4   5      152.32      151.31      2.65 o
   4  -4   5       14.29       14.83      0.46 o
   5  -4   5        0.00        0.51      0.57 o
   6  -4   5       12.00       17.59      4.44 o
  -5  -3   5        0.06        0.30      0.43 o
  -4  -3   5        0.84        0.68      0.35 o
  -3  -3   5       15.97       14.89      0.70 o
  -2  -3   5        9.05        9.99      0.54 o
  -1  -3   5        0.80        1.76      0.35 o
   0  -3   5        0.00        1.19      0.35 o
   1  -3   5        1.01        0.27      0.16 o
   2  -3   5        1.27        1.52      0.19 o
   3  -3   5      222.88      230.35      4.03 o
   4  -3   5        6.23        6.52      0.27 o
   5  -3   5       24.20       24.77      1.71 o
   6  -3   5        3.66        4.47      1.16 o
  -5  -2   5        0.01        0.00      0.30 o
  -4  -2   5        9.04        9.61      0.78 o
  -3  -2   5       15.39       13.40      0.68 o
  -2  -2   5        1.02        1.16      0.24 o
  -1  -2   5        5.72        6.23      0.35 o
   0  -2   5        0.01        0.43      0.30 o
   1  -2   5       72.24       70.89      1.57 o
   2  -2   5      259.64      265.16      6.09 o
   3  -2   5       24.44       20.46      0.41 o
   4  -2   5      104.53      107.30      2.17 o
   5  -2   5        0.40       -0.11      0.60 o
   6  -2   5        3.26        6.52      1.19 o
  -5  -1   5        2.16        1.71      0.46 o
  -4  -1   5        3.13        2.76      0.35 o
  -3  -1   5        0.07        0.24      0.24 o
  -2  -1   5        0.92        0.65      0.22 o
  -1  -1   5        0.57        0.84      0.24 o
   0  -1   5       55.14       50.83      1.00 o
   1  -1   5      140.93      140.56      2.06 o
   2  -1   5      164.59      166.74      3.28 o
   3  -1   5      107.44      111.36      1.57 o
   4  -1   5       21.57       21.17      0.51 o
   5  -1   5        7.48        7.88      0.73 o
   6  -1   5        1.93        1.22      0.68 o
  -5   0   5       12.58       13.18      1.11 o
  -4   0   5        6.48        6.69      0.51 o
  -3   0   5       29.78       31.53      1.14 o
  -2   0   5      226.62      250.49      6.09 o
  -1   0   5       20.77       20.73      0.73 o
   0   0   5      228.52      224.75      3.87 o
   1   0   5      306.94      305.49      5.33 o
   2   0   5      763.50      852.73     19.57 o
   3   0   5        6.64        5.74      0.19 o
   4   0   5        3.08        3.71      0.16 o
   5   0   5       89.67       97.55      3.92 o
  -5   1   5        1.29        0.92      0.43 o
  -4   1   5       24.91       23.71      1.06 o
  -3   1   5        0.14        1.33      0.27 o
  -2   1   5       26.99       27.69      0.84 o
  -1   1   5        2.42        1.68      0.24 o
   0   1   5       54.07       56.38      1.14 o
   1   1   5       16.90       20.63      0.62 o
   2   1   5      442.49      482.22      8.96 o
   3   1   5       46.55       50.92      0.87 o
   4   1   5        0.00        0.11      0.08 o
   5   1   5      170.76      166.60      8.99 o
   6   1   5       42.18       42.06      3.82 o
  -5   2   5       19.62       17.03      1.41 o
  -4   2   5      225.59      208.05      6.39 o
  -3   2   5       26.19       28.83      0.95 o
  -2   2   5       15.45       13.18      0.54 o
  -1   2   5        0.44        1.30      0.32 o
   0   2   5       88.95       92.84      1.76 o
   1   2   5       24.85       29.59      0.60 o
   2   2   5      289.27      307.49      5.90 o
   3   2   5       69.81       70.81      1.16 o
   4   2   5       25.08       24.77      0.60 o
   5   2   5       45.23       47.45      2.92 o
   6   2   5       52.12       50.86      3.19 o
  -5   3   5       18.68       16.89      1.35 o
  -4   3   5      116.65      118.07      5.33 o
  -3   3   5      166.45      160.49      4.85 o
  -2   3   5       69.88       71.78      1.71 o
  -1   3   5      170.94      186.42      3.74 o
   0   3   5      328.06      362.23      5.22 o
   1   3   5      958.63     1054.06     23.28 o
   2   3   5        2.65        2.03      0.24 o
   3   3   5       21.12       21.17      0.46 o
   4   3   5        1.12        1.25      0.14 o
   5   3   5       28.29       27.39      0.92 o
   6   3   5       16.44       17.73      1.27 o
  -5   4   5        0.14       -0.32      0.32 o
  -4   4   5        1.24        0.95      0.57 o
  -3   4   5       88.79       94.66      3.68 o
  -2   4   5        0.00       -0.24      0.24 o
  -1   4   5       13.15       11.64      0.49 o
   1   4   5      519.56      600.56     10.94 o
   2   4   5       63.88       61.50      1.14 o
   3   4   5        0.09        0.19      0.14 o
   4   4   5       11.61       12.67      0.35 o
   5   4   5        2.92        3.09      0.22 o
   6   4   5        0.37        0.89      0.46 o
  -5   5   5        0.61        0.43      0.57 o
  -4   5   5        6.66        6.71      0.87 o
  -3   5   5       24.02       22.98      1.08 o
  -2   5   5       45.06       47.53      1.62 o
  -1   5   5       17.29       21.52      0.76 o
   0   5   5        0.00       -0.14      0.35 o
   1   5   5       35.36       32.29      0.78 o
   2   5   5        9.14        6.55      0.30 o
   3   5   5        0.41        0.38      0.14 o
   4   5   5        0.09        0.19      0.16 o
   5   5   5        0.00        0.24      0.14 o
  -4   6   5        1.07        0.78      0.41 o
  -3   6   5        1.30        0.60      0.57 o
  -2   6   5        2.59        4.06      0.49 o
  -1   6   5       40.01       42.93      1.49 o
   0   6   5        1.65        1.25      0.30 o
   1   6   5       48.06       54.24      1.52 o
   2   6   5       16.03       15.02      0.46 o
   3   6   5        4.32        4.30      0.27 o
   4   6   5       33.19       30.80      0.73 o
   5   6   5       59.08       51.24      1.68 o
  -4   7   5        0.02        1.08      0.38 o
  -3   7   5       13.94       17.70      1.73 o
  -2   7   5       27.82       25.23      1.65 o
  -1   7   5       25.03       23.39      0.95 o
   0   7   5      284.04      287.11     12.34 o
   1   7   5       13.52       13.83      0.43 o
   2   7   5        1.68        1.76      0.38 o
   3   7   5        1.74        1.60      0.22 o
   4   7   5      121.12      108.76      2.60 o
   5   7   5       19.69       16.89      0.81 o
   6   7   5        0.55        0.27      0.27 o
  -4   8   5        2.11        1.76      0.54 o
  -3   8   5        6.01        7.23      1.00 o
  -2   8   5       23.42       28.29      2.06 o
  -1   8   5       96.69       93.66      3.65 o
   0   8   5      139.29      144.11      6.50 o
   1   8   5        0.46        0.19      0.41 o
   2   8   5        0.01       -0.43      0.62 o
   3   8   5        0.16        0.19      0.24 o
   4   8   5       22.59       22.28      0.84 o
   5   8   5        8.54        9.99      0.65 o
   6   8   5        3.47        1.79      0.54 o
  -3   9   5        0.80        0.14      0.70 o
  -2   9   5        1.54        2.52      0.78 o
  -1   9   5       71.35       63.12      2.73 o
   0   9   5       22.89       24.14      1.06 o
   1   9   5        5.81        4.85      0.81 o
   2   9   5       65.45       67.70      3.71 o
   3   9   5       10.61        9.28      0.49 o
   4   9   5        0.44        0.76      0.43 o
   5   9   5       10.23       11.10      1.41 o
  -2  10   5        3.67        3.36      0.51 o
  -1  10   5        9.41       10.69      0.84 o
   0  10   5        2.12        2.27      0.27 o
   1  10   5        0.00        0.27      0.78 o
   2  10   5       54.28       52.70      2.00 o
   3  10   5       46.47       44.45      2.22 o
   4  10   5        2.20        2.19      0.41 o
   5  10   5        0.03        1.98      0.73 o
  -2  11   5        0.12        0.84      0.60 o
  -1  11   5        0.29        0.78      0.62 o
   0  11   5        0.75        2.68      1.03 o
   1  11   5       11.28       10.99      1.35 o
   2  11   5        1.22        1.81      0.89 o
   3  11   5       55.07       63.10      5.93 o
   4  11   5        1.65        1.11      0.68 o
  -1  12   5        0.93        2.65      0.81 o
   0  12   5        0.64        0.62      1.00 o
   1  12   5        9.31        8.26      1.52 o
   2  12   5        1.74        2.52      0.87 o
   3  12   5        0.04       -0.11      0.97 o
  -1 -10   6        5.97        5.28      1.41 o
   0 -10   6        0.64        1.41      0.87 o
   1 -10   6        1.32        2.46      1.06 o
  -2  -9   6       24.59       30.15      3.52 o
  -1  -9   6        0.53        1.00      0.68 o
   0  -9   6        7.84       10.99      1.73 o
   1  -9   6        0.05        0.62      0.89 o
   2  -9   6        5.52        6.88      1.03 o
  -3  -8   6        1.32        1.79      0.57 o
  -2  -8   6       45.68       31.72      2.25 o
  -1  -8   6       19.71       21.38      2.19 o
   0  -8   6       10.01       14.43      1.62 o
   1  -8   6        0.05        0.81      0.41 o
   2  -8   6        0.26        0.22      0.35 o
   3  -8   6        2.39        1.68      0.54 o
  -4  -7   6        0.10        0.81      0.62 o
  -3  -7   6        1.13        0.81      0.51 o
  -2  -7   6        9.93        9.77      1.22 o
  -1  -7   6        0.20        1.35      0.81 o
   0  -7   6        5.40        4.71      0.46 o
   1  -7   6        0.12        0.87      0.43 o
   2  -7   6       12.49       10.88      0.57 o
   3  -7   6        2.65        2.54      0.54 o
   4  -7   6        9.31        9.91      0.97 o
  -4  -6   6        2.81        4.60      0.65 o
  -3  -6   6        2.58        2.87      0.87 o
  -2  -6   6        7.22        5.87      0.81 o
  -1  -6   6       37.23       34.54      2.27 o
   0  -6   6       37.43       36.89      1.57 o
   1  -6   6        0.38        1.52      0.38 o
   2  -6   6       97.37      109.14      3.38 o
   3  -6   6        0.38        0.38      0.22 o
   4  -6   6       15.45       15.10      1.00 o
   5  -6   6        7.59        8.31      2.19 o
  -4  -5   6        1.79        1.35      0.43 o
  -3  -5   6        9.67        9.66      0.97 o
  -2  -5   6        4.73        5.52      0.87 o
  -1  -5   6       36.84       33.35      1.68 o
   0  -5   6        0.01        0.27      0.62 o
   1  -5   6        1.08        1.25      0.24 o
   2  -5   6       22.59       19.33      0.60 o
   3  -5   6       33.40       34.57      1.06 o
   4  -5   6        0.10        1.22      0.27 o
   5  -5   6       12.64       13.99      1.33 o
  -5  -4   6        1.52        3.09      0.76 o
  -4  -4   6        2.75        2.52      0.49 o
  -3  -4   6        0.78        1.41      0.57 o
  -2  -4   6        0.01        1.35      0.65 o
  -1  -4   6        4.15        5.85      0.65 o
   0  -4   6      122.34      131.74      4.30 o
   1  -4   6       46.55       49.48      1.41 o
   2  -4   6        0.68        0.57      0.27 o
   3  -4   6        0.00        0.43      0.22 o
   4  -4   6        0.03        0.16      0.16 o
   5  -4   6        4.69        6.69      0.73 o
  -5  -3   6        1.02        2.00      0.49 o
  -4  -3   6        0.02        1.92      0.73 o
  -3  -3   6        1.21        0.49      0.60 o
  -2  -3   6        6.38        6.39      0.68 o
  -1  -3   6       11.17       11.88      0.57 o
   0  -3   6       87.24       88.40      2.17 o
   1  -3   6        3.86        5.39      0.32 o
   2  -3   6       66.23       64.21      1.49 o
   3  -3   6        0.61        0.68      0.19 o
   4  -3   6       36.01       36.00      0.95 o
   5  -3   6        9.16        9.88      0.84 o
   6  -3   6        9.02        7.34      1.25 o
  -5  -2   6        0.01        0.95      0.62 o
  -4  -2   6        6.41        6.85      0.95 o
  -3  -2   6       54.96       61.20      3.41 o
  -2  -2   6       10.78       10.56      0.57 o
  -1  -2   6       31.05       26.09      0.87 o
   0  -2   6        6.60        6.55      0.41 o
   1  -2   6      373.61      391.19      7.20 o
   2  -2   6        1.93        2.63      0.24 o
   3  -2   6       42.22       43.88      0.87 o
   4  -2   6      249.13      256.01      5.98 o
   5  -2   6       17.04       17.81      1.30 o
   6  -2   6        3.31        4.22      0.70 o
  -5  -1   6       32.09       27.74      2.19 o
  -4  -1   6        4.75        6.74      1.00 o
  -3  -1   6        0.07        0.05      0.30 o
  -2  -1   6        2.88        2.84      0.32 o
  -1  -1   6       35.26       33.84      1.19 o
   0  -1   6        0.20        0.22      0.19 o
   1  -1   6      164.67      163.98      3.90 o
   2  -1   6       89.53       90.95      1.84 o
   3  -1   6       29.86       28.53      0.54 o
   4  -1   6      126.53      119.91      2.35 o
   5  -1   6      153.60      160.54      7.20 o
   6  -1   6        0.02        0.22      0.54 o
  -5   0   6       69.05       67.18      4.95 o
  -4   0   6       55.53       53.38      3.46 o
  -3   0   6        3.57        3.60      0.38 o
  -2   0   6       41.14       42.82      1.49 o
  -1   0   6      166.66      172.94      4.28 o
   0   0   6        0.09        0.24      0.24 o
   1   0   6      120.97      126.65      3.03 o
   2   0   6        1.39        2.06      0.19 o
   3   0   6        3.12        2.60      0.16 o
   4   0   6       47.93       49.62      1.06 o
   5   0   6       53.68       51.70      2.19 o
   6   0   6       10.24        9.88      1.03 o
  -5   1   6        6.31        4.76      0.60 o
  -4   1   6       66.06       67.72      5.63 o
  -3   1   6        3.36        2.68      0.32 o
  -2   1   6       21.79       22.20      0.81 o
  -1   1   6      409.45      454.88     10.15 o
   0   1   6      151.39      149.01      3.49 o
   1   1   6       97.42       99.53      2.44 o
   2   1   6       54.38       57.68      1.27 o
   3   1   6       40.75       43.36      0.76 o
   4   1   6       14.33       13.91      0.38 o
   5   1   6       10.38       10.45      0.84 o
   6   1   6        4.80        4.74      0.76 o
  -5   2   6        1.12        0.38      0.43 o
  -4   2   6        0.93       -0.16      0.60 o
  -3   2   6        2.81        2.54      0.30 o
  -2   2   6        2.67        3.46      0.41 o
  -1   2   6      114.51      128.47      3.38 o
   0   2   6      766.23      844.31     19.30 o
   1   2   6       13.17       11.77      0.49 o
   2   2   6        2.45        3.55      0.22 o
   3   2   6        8.85       13.51      0.35 o
   4   2   6       23.92       24.44      0.60 o
   5   2   6        1.92        1.79      0.11 o
   6   2   6        0.54        0.27      0.43 o
  -5   3   6        8.96        7.25      0.87 o
  -4   3   6       11.47       11.94      1.27 o
  -3   3   6      134.89      129.55      4.09 o
  -2   3   6        0.01        0.38      0.30 o
  -1   3   6        0.04        0.30      0.24 o
   0   3   6       49.94       55.87      1.25 o
   1   3   6        0.01        0.19      0.24 o
   2   3   6        0.11        0.65      0.14 o
   3   3   6       25.01       28.02      0.70 o
   4   3   6        9.64        9.99      0.32 o
   5   3   6        8.63        9.12      0.35 o
   6   3   6        5.91        4.57      0.62 o
  -4   4   6        3.58        2.57      0.54 o
  -3   4   6        1.79        2.22      0.51 o
  -2   4   6       20.68       18.38      0.87 o
  -1   4   6       78.27       77.04      1.95 o
   0   4   6       31.73       35.35      1.08 o
   1   4   6       15.97       19.62      0.68 o
   2   4   6       28.36       26.07      0.68 o
   3   4   6       41.58       39.17      0.95 o
   4   4   6       56.71       49.67      1.06 o
   5   4   6       15.73       13.59      0.49 o
   6   4   6        2.89        2.46      0.57 o
  -4   5   6        1.78        3.87      0.76 o
  -3   5   6        0.03       -0.54      0.54 o
  -2   5   6       82.52       83.61      2.71 o
  -1   5   6      157.98      160.70      5.03 o
   0   5   6       79.76       84.89      2.17 o
   1   5   6       23.78       28.26      0.73 o
   2   5   6       19.87       22.68      0.54 o
   3   5   6       58.94       59.63      1.46 o
   4   5   6       99.04       87.70      1.68 o
   5   5   6        1.20        1.16      0.19 o
   6   5   6        1.12        1.03      0.49 o
  -4   6   6       12.08       11.29      1.38 o
  -3   6   6        2.86        3.03      0.68 o
  -2   6   6       14.26       12.78      1.14 o
  -1   6   6      390.18      382.85     16.08 o
   0   6   6       13.99       12.15      0.49 o
   1   6   6       93.05       97.28      2.14 o
   2   6   6       57.35       58.36      1.22 o
   3   6   6       58.91       59.79      1.68 o
   4   6   6        3.97        3.84      0.27 o
   5   6   6       35.08       31.45      1.00 o
   6   6   6        0.56        0.95      0.54 o
  -4   7   6        1.19        1.33      0.68 o
  -3   7   6        5.36        4.76      0.84 o
  -2   7   6       57.98       59.66      3.60 o
  -1   7   6      111.55      109.19      5.01 o
   0   7   6        2.96        3.87      0.49 o
   1   7   6      109.59      106.46      3.49 o
   2   7   6      153.26      150.88      3.74 o
   3   7   6       20.72       19.71      0.68 o
   4   7   6       56.34       54.24      1.79 o
   5   7   6       60.14       55.60      2.71 o
   6   7   6        0.11        0.97      0.32 o
  -3   8   6        0.39        0.65      0.70 o
  -2   8   6        1.17        2.95      0.81 o
  -1   8   6       24.38       26.58      1.35 o
   0   8   6        0.24        0.05      0.38 o
   1   8   6        9.48       10.53      0.49 o
   2   8   6      122.08      120.24      5.33 o
   3   8   6        0.79        0.60      0.30 o
   4   8   6       10.40        9.72      0.76 o
   5   8   6        3.03        4.22      0.38 o
   6   8   6        5.25        4.49      0.78 o
  -3   9   6        2.18        2.33      0.68 o
  -2   9   6        0.33        1.49      0.78 o
  -1   9   6        8.51        8.88      1.00 o
   0   9   6       24.96       22.20      1.22 o
   1   9   6       15.66       16.57      1.25 o
   2   9   6       17.76       17.13      1.41 o
   3   9   6        0.99        0.95      0.32 o
   4   9   6        1.90        2.22      0.43 o
   5   9   6        1.95        2.90      0.54 o
  -2  10   6        1.59        1.38      0.62 o
  -1  10   6        0.58        0.14      0.78 o
   0  10   6       50.25       45.37      2.73 o
   1  10   6        1.09        0.92      0.78 o
   2  10   6        7.75        7.85      1.11 o
   3  10   6       28.60       24.88      1.30 o
   4  10   6        6.76        5.55      0.65 o
   5  10   6        0.01        1.19      0.49 o
  -1  11   6        2.54        2.44      0.73 o
   0  11   6        8.93        7.36      1.30 o
   1  11   6        1.83        1.79      0.92 o
   2  11   6        2.78        2.95      0.43 o
   3  11   6       15.53       15.75      1.87 o
   4  11   6       44.34       46.04      4.87 o
   0  12   6        0.18        3.36      1.11 o
   1  12   6        0.51        1.57      1.08 o
   2  12   6        3.00        4.11      0.92 o
   3  12   6        0.41        0.00      0.95 o
  -1  -9   7        1.13        2.38      1.11 o
   0  -9   7        1.66        3.98      1.22 o
   1  -9   7        1.85        3.03      1.08 o
   2  -9   7        0.32        1.68      1.00 o
  -2  -8   7        3.02        1.71      0.60 o
  -1  -8   7       28.67       23.44      2.46 o
   0  -8   7        3.16        2.33      0.73 o
   1  -8   7       19.23       20.87      1.60 o
   2  -8   7        0.98        1.87      0.49 o
   3  -8   7        6.68        5.82      0.76 o
  -3  -7   7        1.64        2.33      0.70 o
  -2  -7   7       10.09       13.72      1.76 o
  -1  -7   7       11.68       13.05      1.54 o
   0  -7   7        0.84        1.41      0.87 o
   1  -7   7        4.00        4.03      0.62 o
   2  -7   7        3.65        3.41      0.54 o
   3  -7   7        6.82        5.03      0.68 o
   4  -7   7        3.56        4.01      0.68 o
  -3  -6   7        0.76        3.84      1.11 o
  -2  -6   7       10.23       14.24      1.60 o
  -1  -6   7       14.95       15.27      1.33 o
   0  -6   7       41.06       43.09      2.60 o
   1  -6   7        0.84        2.17      0.73 o
   2  -6   7        6.56        6.39      0.60 o
   3  -6   7       26.60       27.23      1.79 o
   4  -6   7       11.18       13.80      1.22 o
  -4  -5   7        0.96        0.54      0.49 o
  -3  -5   7        4.00        4.85      0.81 o
  -2  -5   7        2.87        2.73      0.62 o
  -1  -5   7        9.89       10.04      1.11 o
   0  -5   7        8.19        7.85      0.89 o
   1  -5   7        0.52       -0.38      0.43 o
   2  -5   7        1.40        1.73      0.43 o
   3  -5   7       87.89       92.17      2.98 o
   4  -5   7        2.20        2.44      0.43 o
   5  -5   7       15.20       21.19      2.11 o
  -4  -4   7       10.05        8.34      1.30 o
  -3  -4   7        7.27        5.82      0.84 o
  -2  -4   7        4.87        6.04      0.92 o
  -1  -4   7        0.41        0.49      0.43 o
   0  -4   7       25.25       25.31      1.41 o
   1  -4   7        0.24        0.43      0.24 o
   2  -4   7       19.97       19.25      0.68 o
   3  -4   7       77.93       80.64      2.25 o
   4  -4   7       61.24       61.85      2.63 o
   5  -4   7        0.00        0.68      0.65 o
  -4  -3   7        0.94        3.11      0.87 o
  -3  -3   7        2.92        3.09      0.68 o
  -2  -3   7       22.46       18.95      1.38 o
  -1  -3   7        0.30       -0.19      0.57 o
   0  -3   7       26.99       24.74      1.03 o
   1  -3   7        1.14        1.22      0.24 o
   2  -3   7       64.47       62.23      1.68 o
   3  -3   7       72.03       71.62      2.30 o
   4  -3   7       77.48       81.01      2.38 o
   5  -3   7        6.03        6.55      0.81 o
  -4  -2   7        5.71        8.17      1.19 o
  -3  -2   7       13.84       12.83      1.25 o
  -2  -2   7       86.73       89.16      4.22 o
  -1  -2   7        1.64        2.27      0.35 o
   0  -2   7       20.06       20.19      0.73 o
   1  -2   7       48.54       45.66      1.08 o
   2  -2   7       47.43       48.91      1.41 o
   3  -2   7       22.73       24.39      0.68 o
   4  -2   7       13.60       13.02      0.43 o
   5  -2   7        0.07       -0.14      0.41 o
   6  -2   7       14.96       17.62      1.81 o
  -4  -1   7        3.70        4.82      1.03 o
  -3  -1   7        1.85        1.27      0.62 o
  -2  -1   7       66.90       69.59      3.49 o
  -1  -1   7        1.44        2.06      0.30 o
   0  -1   7       38.83       37.41      1.14 o
   1  -1   7       15.37       14.89      0.57 o
   2  -1   7       70.18       74.87      1.57 o
   3  -1   7        0.55        1.49      0.19 o
   4  -1   7        5.86        7.09      0.30 o
   5  -1   7       37.25       36.81      2.38 o
   6  -1   7        1.70        0.19      0.54 o
  -4   0   7       40.35       43.44      3.79 o
  -3   0   7        0.47        0.60      0.65 o
  -2   0   7        7.17        8.42      0.60 o
  -1   0   7       77.58       78.17      2.03 o
   0   0   7        0.40        0.05      0.22 o
   1   0   7        3.09        4.11      0.35 o
   2   0   7       40.00       47.15      1.16 o
   3   0   7       34.39       36.11      1.06 o
   4   0   7       23.62       25.96      0.57 o
   5   0   7        4.53        4.82      0.22 o
   6   0   7        2.84        4.17      0.78 o
  -4   1   7       70.34       75.82      6.44 o
  -3   1   7       46.19       42.12      2.46 o
  -2   1   7       13.04       11.61      0.65 o
  -1   1   7       83.38       81.56      2.11 o
   0   1   7       43.84       42.01      1.14 o
   1   1   7       79.42       78.15      2.08 o
   2   1   7       16.06       18.95      0.54 o
   3   1   7       18.41       20.08      0.57 o
   4   1   7        1.15        1.06      0.16 o
   5   1   7       13.82       10.56      0.43 o
   6   1   7        0.19        0.65      0.46 o
  -4   2   7        4.25        5.93      0.84 o
  -3   2   7       33.22       34.89      1.52 o
  -2   2   7       14.17       15.10      0.68 o
  -1   2   7       98.66       92.00      2.54 o
   0   2   7      132.81      148.31      3.49 o
   1   2   7       11.43       13.53      0.60 o
   2   2   7      128.30      123.19      2.19 o
   3   2   7        3.55        4.01      0.24 o
   4   2   7        8.30        8.28      0.27 o
   5   2   7       11.88       11.56      0.49 o
   6   2   7        2.71        3.63      0.57 o
  -4   3   7        2.75        2.68      0.76 o
  -3   3   7       10.47        9.56      0.78 o
  -2   3   7        6.58        6.14      0.54 o
  -1   3   7       27.32       30.40      1.00 o
   0   3   7       69.35       71.41      1.62 o
   1   3   7       78.08       79.20      1.79 o
   2   3   7       23.78       26.88      0.65 o
   3   3   7       14.07       15.48      0.51 o
   4   3   7       22.84       22.71      0.60 o
   5   3   7        8.38        7.80      0.35 o
   6   3   7        2.02        2.79      0.57 o
  -4   4   7        1.58        1.65      0.60 o
  -3   4   7        1.08        0.70      0.51 o
  -2   4   7       98.69      108.00      5.87 o
  -1   4   7      137.46      135.34      4.20 o
   0   4   7       52.22       59.33      1.62 o
   1   4   7       10.65       14.78      0.57 o
   2   4   7        1.55        1.92      0.19 o
   3   4   7       25.23       22.87      0.70 o
   4   4   7       36.62       35.49      0.92 o
   5   4   7       39.15       35.03      1.19 o
   6   4   7        0.82        2.46      0.65 o
  -4   5   7        1.35        1.81      0.73 o
  -3   5   7        0.08       -0.38      0.62 o
  -2   5   7       85.40       85.89      4.68 o
  -1   5   7        5.04        5.06      0.68 o
   0   5   7        6.67        6.14      0.51 o
   1   5   7      325.18      322.03      7.69 o
   2   5   7        1.70        0.70      0.22 o
   3   5   7       27.63       30.42      0.92 o
   4   5   7      317.63      307.14      9.31 o
   5   5   7       11.31        9.50      0.43 o
   6   5   7        0.57        0.27      0.49 o
  -4   6   7        2.48        3.92      0.89 o
  -3   6   7        0.17        0.30      0.65 o
  -2   6   7       96.48      115.69      6.47 o
  -1   6   7        9.38        9.47      1.00 o
   0   6   7       17.30       19.00      1.14 o
   1   6   7        3.84        3.79      0.43 o
   2   6   7        0.14        0.19      0.16 o
   3   6   7       38.59       39.28      1.14 o
   4   6   7       33.78       31.51      0.95 o
   5   6   7       19.27       18.87      0.87 o
   6   6   7        0.00       -0.22      0.41 o
  -3   7   7        3.36        3.76      0.87 o
  -2   7   7        3.77        0.35      0.76 o
  -1   7   7      131.62      131.09      7.23 o
   0   7   7       15.65       14.21      0.97 o
   1   7   7        0.03       -0.16      0.43 o
   2   7   7       81.34       86.92      2.87 o
   3   7   7        0.28        0.62      0.43 o
   4   7   7        7.95        7.80      0.41 o
   5   7   7        0.07        0.08      0.27 o
   6   7   7        0.53        0.38      0.41 o
  -3   8   7        0.05        0.11      0.76 o
  -2   8   7        3.99        5.82      0.95 o
  -1   8   7       52.45       47.83      3.46 o
   0   8   7        2.65        2.60      0.57 o
   1   8   7        0.00        0.35      0.46 o
   2   8   7      143.41      141.57      4.44 o
   3   8   7      121.85      124.81      4.93 o
   4   8   7        0.58        1.49      0.38 o
   5   8   7        0.22        0.19      0.30 o
   6   8   7        0.45        1.03      0.65 o
  -2   9   7        1.20        1.08      0.81 o
  -1   9   7        1.83        2.82      0.84 o
   0   9   7        6.30        4.17      0.89 o
   1   9   7        6.35        5.28      0.35 o
   2   9   7        5.09        5.33      0.57 o
   3   9   7      201.03      200.85      8.85 o
   4   9   7        3.17        3.44      0.60 o
   5   9   7        0.07        0.81      0.38 o
  -2  10   7        0.38        2.14      0.68 o
  -1  10   7        0.15        0.57      0.60 o
   0  10   7        0.04       -0.08      0.84 o
   1  10   7       10.45       10.96      1.41 o
   2  10   7        7.56        6.25      0.89 o
   3  10   7        2.06        2.54      0.54 o
   4  10   7        2.48        3.84      0.57 o
   5  10   7        1.77        1.65      0.54 o
  -1  11   7        1.57        0.65      0.68 o
   0  11   7        0.63        2.92      0.97 o
   1  11   7        3.14        3.49      1.06 o
   2  11   7        1.64        1.46      0.62 o
   3  11   7        4.69        5.85      1.14 o
   4  11   7        0.78        0.92      0.87 o
   0  12   7        5.01        9.07      2.49 o
   1  12   7        0.10       -1.00      1.00 o
   2  12   7        0.01       -0.11      0.65 o
   3  12   7        0.92        2.73      1.03 o
  -1  -8   8       12.56       12.83      1.87 o
   0  -8   8        2.47        5.79      1.35 o
   1  -8   8        1.46        0.03      0.49 o
   2  -8   8       28.39       29.53      2.71 o
  -2  -7   8        2.55        2.30      1.14 o
  -1  -7   8        0.33        2.82      0.81 o
   0  -7   8        0.22        1.57      0.78 o
   1  -7   8        0.00        0.08      0.57 o
   2  -7   8       24.97       26.07      2.08 o
   3  -7   8       18.49       15.62      1.41 o
  -3  -6   8        0.96        1.33      1.06 o
  -2  -6   8        0.15        0.54      0.97 o
  -1  -6   8        1.49        1.68      0.68 o
   0  -6   8        7.08        7.50      1.14 o
   1  -6   8        3.16        1.89      0.57 o
   2  -6   8       13.01       18.68      1.33 o
   3  -6   8        9.54       11.29      0.97 o
   4  -6   8        1.86        2.92      0.54 o
  -3  -5   8        8.98        7.01      1.08 o
  -2  -5   8        0.17        0.95      0.65 o
  -1  -5   8        3.66        5.20      1.00 o
   0  -5   8        4.14        3.82      0.84 o
   1  -5   8        4.59        5.87      0.87 o
   2  -5   8       36.99       35.03      2.38 o
   3  -5   8       14.94       16.21      0.95 o
   4  -5   8        0.13        0.24      0.35 o
  -4  -4   8        3.99        3.98      1.25 o
  -3  -4   8       22.55       25.50      2.65 o
  -2  -4   8        3.43        4.33      0.95 o
  -1  -4   8        2.07        2.84      0.65 o
   0  -4   8       15.38       11.12      1.11 o
   1  -4   8       60.59       57.33      3.19 o
   2  -4   8        0.07       -0.03      0.38 o
   3  -4   8        5.44        5.01      0.41 o
   4  -4   8       28.12       28.34      1.89 o
   5  -4   8        1.96        2.41      1.25 o
  -4  -3   8        0.32        0.49      0.62 o
  -3  -3   8        5.49        7.99      1.16 o
  -2  -3   8        0.95        1.14      0.78 o
  -1  -3   8        5.80        5.71      0.87 o
   0  -3   8        1.57        1.38      0.62 o
   1  -3   8       34.01       30.51      1.19 o
   2  -3   8       13.65       13.37      0.73 o
   3  -3   8        1.09        1.22      0.30 o
   4  -3   8       34.03       31.94      1.65 o
   5  -3   8       25.65       23.33      1.92 o
  -4  -2   8       10.10       10.64      1.49 o
  -3  -2   8        0.15        1.43      0.70 o
  -2  -2   8        0.38        1.27      0.54 o
  -1  -2   8       10.36       11.21      0.97 o
   0  -2   8        0.07       -0.27      0.41 o
   1  -2   8       19.82       19.95      0.87 o
   2  -2   8        1.49        2.14      0.27 o
   3  -2   8       25.95       28.02      1.03 o
   4  -2   8        9.90        9.20      0.51 o
   5  -2   8        5.88        7.55      0.95 o
  -4  -1   8       33.07       32.21      3.46 o
  -3  -1   8        0.01        0.62      0.73 o
  -2  -1   8       13.25        9.58      1.03 o
  -1  -1   8       74.99       76.79      3.79 o
   0  -1   8       13.22       12.45      0.60 o
   1  -1   8        3.52        4.20      0.38 o
   2  -1   8        6.29        7.09      0.38 o
   3  -1   8        0.36        0.76      0.22 o
   4  -1   8       13.09       11.34      0.51 o
   5  -1   8        0.78        0.51      0.16 o
   6  -1   8        1.39        2.44      0.76 o
  -4   0   8        0.00        2.41      0.87 o
  -3   0   8        0.55        2.14      0.81 o
  -2   0   8       19.74       19.95      1.46 o
  -1   0   8        7.38        8.42      0.84 o
   0   0   8      103.00      104.94      3.28 o
   1   0   8       53.99       53.13      1.81 o
   2   0   8       11.38       10.83      0.46 o
   3   0   8        0.32        0.19      0.24 o
   4   0   8       14.63       12.37      0.49 o
   5   0   8        7.19        7.36      0.51 o
   6   0   8        0.01        0.43      0.46 o
  -4   1   8        4.02        4.47      0.95 o
  -3   1   8       15.55       19.65      1.98 o
  -2   1   8        2.67        2.84      0.54 o
  -1   1   8       56.18       56.30      2.79 o
   0   1   8        1.00        1.27      0.38 o
   1   1   8       57.43       62.61      1.65 o
   2   1   8        0.11        0.24      0.19 o
   3   1   8        3.53        4.17      0.24 o
   4   1   8       47.67       44.01      1.49 o
   5   1   8        1.56        2.30      0.27 o
   6   1   8        0.00        0.60      0.51 o
  -4   2   8        3.35        2.00      0.81 o
  -3   2   8        9.32        9.23      1.14 o
  -2   2   8       19.13       21.38      1.49 o
  -1   2   8       38.42       36.57      1.98 o
   0   2   8        0.89        1.08      0.35 o
   1   2   8        1.28        1.16      0.24 o
   2   2   8        3.55        3.22      0.27 o
   3   2   8        7.28        8.58      0.41 o
   4   2   8       46.57       46.48      1.35 o
   5   2   8        8.54        8.04      0.54 o
   6   2   8        1.87        2.65      0.51 o
  -4   3   8        0.21        1.49      0.54 o
  -3   3   8        2.18        2.30      0.60 o
  -2   3   8       28.55       28.45      1.43 o
  -1   3   8       13.77       14.54      0.78 o
   0   3   8       14.75       13.53      0.62 o
   1   3   8        5.78        6.25      0.35 o
   2   3   8       33.37       37.44      0.95 o
   3   3   8      273.77      276.20      6.71 o
   4   3   8      119.16      111.44      3.00 o
   5   3   8        0.20        0.41      0.14 o
   6   3   8        0.01        0.70      0.46 o
  -4   4   8        6.92        8.69      1.35 o
  -3   4   8       36.63       40.68      3.52 o
  -2   4   8        3.69        2.14      0.49 o
  -1   4   8       97.13       97.47      3.28 o
   0   4   8        2.74        2.95      0.49 o
   1   4   8      134.18      140.48      4.30 o
   2   4   8        7.55        8.12      0.38 o
   3   4   8      184.43      202.93      5.09 o
   4   4   8        3.26        4.11      0.30 o
   5   4   8        6.71        5.17      0.35 o
   6   4   8        4.83        5.36      0.73 o
  -3   5   8        3.32        3.55      0.87 o
  -2   5   8      136.40      133.55      8.36 o
  -1   5   8       77.47       75.44      4.20 o
   0   5   8       15.29       17.05      1.08 o
   1   5   8      296.31      305.22     12.78 o
   2   5   8       91.22       94.33      2.46 o
   3   5   8      124.55      125.68      3.19 o
   4   5   8       14.26       13.78      0.62 o
   5   5   8       17.12       14.45      0.81 o
   6   5   8        1.36        2.38      0.49 o
  -3   6   8        2.89        2.33      0.84 o
  -2   6   8        0.58        0.32      0.76 o
  -1   6   8        0.00        0.27      0.54 o
   0   6   8        0.01       -0.62      0.62 o
   1   6   8       53.42       58.71      2.98 o
   3   6   8        8.77        8.26      0.43 o
   4   6   8        2.47        3.09      0.32 o
   5   6   8       23.88       20.82      1.11 o
   6   6   8        8.87        8.72      0.92 o
  -3   7   8        1.48        4.71      1.03 o
  -2   7   8        1.81        2.95      0.81 o
  -1   7   8        0.00        0.08      0.51 o
   0   7   8        4.93        4.01      0.81 o
   1   7   8        0.71        1.49      0.70 o
   2   7   8      169.55      158.62      5.95 o
   3   7   8       28.97       27.96      1.25 o
   4   7   8        1.22        1.33      0.41 o
   5   7   8        8.14        7.28      0.68 o
   6   7   8        3.26        2.68      0.46 o
  -2   8   8        0.12        0.65      0.81 o
  -1   8   8        1.47        0.78      0.60 o
   0   8   8       54.39       54.22      3.76 o
   1   8   8       11.47       12.64      1.19 o
   2   8   8        6.71        3.92      0.60 o
   3   8   8        3.27        4.22      0.68 o
   4   8   8        1.09        1.06      0.46 o
   5   8   8        0.00        0.41      0.41 o
  -2   9   8        2.48        3.95      0.78 o
  -1   9   8        3.99        6.63      1.08 o
   0   9   8        4.96        3.41      0.76 o
   1   9   8        0.78        0.57      0.19 o
   2   9   8       18.68       12.51      1.16 o
   3   9   8        1.71        2.06      0.78 o
   4   9   8        8.20        7.39      0.76 o
   5   9   8        5.06        7.01      0.84 o
  -1  10   8        1.61        4.87      1.14 o
   0  10   8        0.01        1.76      0.95 o
   1  10   8        3.45        4.25      0.97 o
   2  10   8        0.46        2.60      0.78 o
   3  10   8        0.66        0.00      0.76 o
   4  10   8        7.05        6.39      0.68 o
   0  11   8        0.02        1.68      0.78 o
   1  11   8        0.73        1.60      0.70 o
   2  11   8        0.41       -0.87      0.87 o
   3  11   8        1.39        2.00      0.51 o
   4  11   8        1.85        3.92      1.33 o
   2  12   8        0.37       -0.14      1.08 o
  -1  -7   9        1.77        1.38      0.84 o
   0  -7   9        0.25        1.08      1.03 o
   1  -7   9        3.62        5.52      1.16 o
   2  -7   9        4.17        4.57      0.78 o
  -2  -6   9        0.52        1.60      1.11 o
  -1  -6   9        2.02        2.68      0.89 o
   0  -6   9       11.98       11.26      1.54 o
   1  -6   9        0.94        0.62      0.81 o
   2  -6   9        0.17        0.46      0.46 o
   3  -6   9       20.58       19.60      1.62 o
  -2  -5   9        3.60        6.60      1.14 o
  -1  -5   9        0.63        0.60      0.89 o
   0  -5   9        7.15        6.44      0.92 o
   1  -5   9        2.79        1.92      0.81 o
   2  -5   9       10.34       11.04      1.25 o
   3  -5   9       18.70       15.70      1.27 o
   4  -5   9       19.38       19.14      1.87 o
  -3  -4   9        0.68        1.19      0.97 o
  -2  -4   9       10.80       12.21      1.60 o
  -1  -4   9        0.11       -0.54      0.54 o
   0  -4   9        1.38        0.35      0.76 o
   1  -4   9        4.90        6.39      0.89 o
   2  -4   9        1.05        1.30      0.46 o
   3  -4   9        9.58        8.01      0.73 o
   4  -4   9        1.92        1.38      0.41 o
  -3  -3   9        3.25        3.41      0.84 o
  -2  -3   9       18.92       22.68      2.19 o
  -1  -3   9        2.14        3.55      0.68 o
   0  -3   9        0.87        1.60      0.76 o
   1  -3   9        2.34        1.98      0.62 o
   2  -3   9        2.36        3.46      0.68 o
   3  -3   9        3.57        4.39      0.51 o
   4  -3   9        1.42        0.97      0.41 o
   5  -3   9        4.95        5.17      1.25 o
  -3  -2   9        0.99        0.78      0.84 o
  -2  -2   9        0.08        0.27      0.81 o
  -1  -2   9       15.46       16.19      1.22 o
   0  -2   9        3.46        3.17      0.76 o
   1  -2   9       11.55       11.77      1.06 o
   2  -2   9        6.25        6.74      0.76 o
   3  -2   9        7.70        5.98      0.41 o
   4  -2   9       14.09       12.48      0.73 o
   5  -2   9        0.15        0.41      0.73 o
  -3  -1   9        1.20        2.46      0.97 o
  -2  -1   9        1.28        0.78      0.60 o
  -1  -1   9       21.35       22.47      1.68 o
   0  -1   9        5.41        5.14      0.65 o
   1  -1   9       22.43       21.19      1.35 o
   2  -1   9        0.05       -0.16      0.24 o
   3  -1   9       45.72       43.07      1.73 o
   4  -1   9        1.12        1.71      0.27 o
   5  -1   9        0.00        0.81      0.73 o
  -4   0   9        6.60        8.99      2.41 o
  -3   0   9        0.01        1.76      0.73 o
  -2   0   9       24.20       29.23      2.25 o
  -1   0   9       16.95       17.16      1.41 o
   0   0   9       21.10       18.92      1.14 o
   1   0   9        0.97       -0.14      0.54 o
   2   0   9       11.52       10.42      0.43 o
   3   0   9        1.99        2.60      0.32 o
   4   0   9        9.56        8.23      0.41 o
   5   0   9       10.14        9.45      0.81 o
   6   0   9        4.75        4.39      1.08 o
  -4   1   9        0.32       -0.05      0.57 o
  -3   1   9        2.04        1.43      0.65 o
  -2   1   9        1.32        2.30      0.84 o
  -1   1   9        0.31        0.73      0.68 o
   0   1   9       52.36       52.21      2.71 o
   1   1   9       44.53       42.61      2.22 o
   2   1   9       86.25       79.82      2.06 o
   3   1   9       58.40       59.04      2.33 o
   4   1   9       20.02       18.79      0.65 o
   5   1   9        0.71        1.00      0.30 o
   6   1   9       12.52       17.86      1.79 o
  -3   2   9        7.68        7.71      0.73 o
  -2   2   9       19.19       19.79      1.65 o
  -1   2   9       19.13       20.60      1.49 o
   0   2   9      146.58      149.36      6.58 o
   1   2   9       45.34       40.90      1.60 o
   2   2   9       40.72       40.20      0.97 o
   3   2   9       57.49       55.54      1.57 o
   4   2   9        0.72        0.89      0.24 o
   5   2   9        1.66        1.27      0.27 o
   6   2   9        6.65       10.50      1.25 o
  -3   3   9       14.54       14.54      1.76 o
  -2   3   9       71.96       69.13      3.38 o
  -1   3   9        1.68        2.35      0.62 o
   0   3   9       51.58       54.81      2.03 o
   1   3   9      340.68      346.09     10.56 o
   2   3   9       78.76       73.63      1.76 o
   3   3   9        0.18        0.43      0.22 o
   4   3   9      152.46      139.67      4.25 o
   5   3   9        0.02        0.49      0.27 o
   6   3   9        0.18        0.16      0.60 o
  -3   4   9        0.86        1.41      0.78 o
  -2   4   9       29.42       31.05      2.11 o
  -1   4   9        6.22        7.71      0.68 o
   0   4   9        8.36        8.61      0.65 o
   1   4   9      193.40      196.62      6.06 o
   2   4   9       82.27       77.90      2.06 o
   3   4   9       15.22       17.13      0.81 o
   4   4   9        1.86        0.41      0.19 o
   5   4   9       57.64       53.87      3.33 o
   6   4   9        0.00        0.19      0.43 o
  -3   5   9        5.38        8.09      1.27 o
  -2   5   9        1.28        0.00      0.78 o
  -1   5   9       60.97       56.27      3.28 o
   0   5   9        0.12       -0.19      0.46 o
   1   5   9       33.96       26.12      1.46 o
   2   5   9        1.45        2.57      0.38 o
   3   5   9        6.82        9.91      0.60 o
   4   5   9       12.57       13.48      0.57 o
   5   5   9        4.59        4.06      0.51 o
   6   5   9        0.34        1.25      1.11 o
  -3   6   9        0.11        0.70      0.87 o
  -2   6   9        0.64       -0.57      0.76 o
  -1   6   9       65.67       54.00      3.82 o
   0   6   9       23.81       25.17      1.76 o
   1   6   9        3.82        1.84      0.73 o
   2   6   9       95.10       92.41      3.55 o
   3   6   9       52.32       51.19      2.11 o
   4   6   9        0.97        2.06      0.32 o
   5   6   9        0.31        0.92      0.27 o
   6   6   9        0.61        1.06      1.16 o
  -2   7   9        1.78        4.41      1.03 o
  -1   7   9        1.22        2.03      0.65 o
   0   7   9        2.01        2.46      0.81 o
   1   7   9       21.90       18.33      1.49 o
   2   7   9        0.04        0.05      0.27 o
   3   7   9      104.67      109.98      4.90 o
   4   7   9        6.45        7.42      0.68 o
   5   7   9        4.46        3.82      0.51 o
  -2   8   9        0.06        1.25      0.68 o
  -1   8   9        0.01       -0.57      0.81 o
   0   8   9        3.90        2.08      0.65 o
   1   8   9        0.37        0.16      0.49 o
   2   8   9        4.54        4.33      0.41 o
   3   8   9        4.59        5.55      1.00 o
   4   8   9        6.81        7.31      0.73 o
   5   8   9        1.19       -0.03      0.38 o
  -1   9   9        1.54        4.03      1.11 o
   0   9   9        0.58        1.43      0.87 o
   1   9   9        0.09        1.71      0.87 o
   2   9   9        9.18        8.12      1.19 o
   3   9   9        3.68        4.25      0.87 o
   4   9   9        5.26        5.09      0.62 o
   5   9   9        2.27        2.54      0.65 o
  -1  10   9        0.06        0.57      0.65 o
   0  10   9        9.98       16.24      1.95 o
   1  10   9        2.76        4.01      0.89 o
   2  10   9        1.53        3.74      1.06 o
   3  10   9        0.00        0.03      0.54 o
   4  10   9        0.79        1.25      0.49 o
   1  11   9        1.71        3.63      1.16 o
   2  11   9        0.01        0.35      0.65 o
   3  11   9        0.24        1.00      0.68 o
  -1  -6  10        0.09        0.41      0.78 o
   0  -6  10        4.87        4.11      1.25 o
   1  -6  10        2.29        2.92      1.03 o
   2  -6  10        1.47        1.73      0.49 o
  -2  -5  10        1.34        5.98      1.89 o
  -1  -5  10        0.08        1.14      1.08 o
   0  -5  10        0.15        0.38      0.65 o
   1  -5  10        2.10        4.14      1.08 o
   2  -5  10        0.00       -0.76      0.76 o
   3  -5  10        0.05       -0.32      0.32 o
  -2  -4  10        0.07        0.89      0.76 o
  -1  -4  10        2.53        2.92      0.78 o
   0  -4  10        2.53        3.03      0.95 o
   1  -4  10        6.92        6.44      1.06 o
   2  -4  10        1.85        1.84      0.57 o
   3  -4  10       11.75       11.67      1.08 o
   4  -4  10        0.77        0.89      0.43 o
  -2  -3  10        4.33        4.01      0.89 o
  -1  -3  10        0.91        0.22      0.97 o
   0  -3  10        9.15        8.31      1.11 o
   1  -3  10        1.40        2.27      0.65 o
   2  -3  10       15.18       15.70      1.52 o
   3  -3  10        3.70        4.52      0.81 o
   4  -3  10        0.11        1.06      0.46 o
  -3  -2  10        2.70        1.84      1.06 o
  -2  -2  10        8.82        5.60      0.95 o
  -1  -2  10        0.33        0.32      0.89 o
   0  -2  10       17.56       13.72      1.25 o
   1  -2  10        2.87        2.71      0.87 o
   2  -2  10        0.29        0.03      0.60 o
   3  -2  10        0.41       -0.14      0.57 o
   4  -2  10        8.52        7.88      0.76 o
   5  -2  10        7.02        9.01      1.79 o
  -3  -1  10        0.03        2.33      1.08 o
  -2  -1  10        2.75        4.22      0.87 o
  -1  -1  10       59.05       58.06      4.01 o
   0  -1  10        0.68        2.63      0.87 o
   1  -1  10       46.88       45.58      2.71 o
   2  -1  10        8.99        8.09      0.76 o
   3  -1  10        8.44        7.71      0.76 o
   4  -1  10       15.75       12.53      0.95 o
   5  -1  10        7.69        9.53      1.71 o
  -3   0  10        0.37        1.27      0.73 o
  -2   0  10        6.96        7.15      1.14 o
  -1   0  10        3.43        4.93      1.03 o
   0   0  10       65.39       68.40      3.79 o
   1   0  10       15.25       16.40      1.30 o
   2   0  10        8.93        8.61      0.95 o
   3   0  10       10.75       12.69      1.06 o
   4   0  10        4.09        4.03      0.32 o
   5   0  10        0.30        0.14      0.73 o
  -3   1  10        4.63        4.47      1.08 o
  -2   1  10        3.87        3.74      0.73 o
  -1   1  10        3.06        3.68      0.70 o
   0   1  10       83.85       92.98      5.06 o
   1   1  10        1.41        2.87      0.76 o
   2   1  10        0.02       -0.62      0.62 o
   3   1  10      119.44      107.97      4.09 o
   4   1  10       34.27       29.88      1.57 o
   5   1  10        1.30        1.95      0.38 o
  -3   2  10       22.79       22.95      1.84 o
  -2   2  10        1.49        0.22      0.92 o
  -1   2  10       19.16       16.38      1.46 o
   0   2  10       17.20       20.11      1.57 o
   1   2  10        2.02        0.54      0.84 o
   2   2  10        0.12        0.30      0.32 o
   3   2  10       22.21       23.12      1.19 o
   4   2  10       24.98       23.74      1.52 o
   5   2  10        4.99        4.87      0.57 o
  -3   3  10        0.48        2.65      0.97 o
  -2   3  10       88.27       91.90      7.77 o
  -1   3  10       15.56       16.81      1.19 o
   0   3  10       20.91       20.79      1.22 o
   1   3  10      108.78      116.74      4.82 o
   2   3  10        3.79        3.11      0.35 o
   3   3  10       91.09       94.63      5.17 o
   4   3  10        0.61        0.54      0.27 o
   5   3  10        0.75        0.43      0.32 o
  -3   4  10        1.45        1.71      0.95 o
  -2   4  10        4.91        4.20      1.03 o
  -1   4  10       20.10       17.49      1.68 o
   0   4  10        6.18        5.03      0.70 o
   1   4  10       61.80       60.98      2.68 o
   2   4  10      326.13      340.27     12.56 o
   3   4  10        4.61        4.39      0.43 o
   4   4  10        1.03        1.27      0.38 o
   5   4  10       16.37       15.70      1.22 o
  -2   5  10        1.33       -0.03      0.57 o
  -1   5  10        0.40        0.35      0.81 o
   0   5  10        4.08        1.92      0.76 o
   1   5  10        2.47        2.08      0.76 o
   2   5  10      107.53      113.33      4.33 o
   3   5  10        4.67        4.52      0.43 o
   4   5  10       18.47       18.95      1.73 o
   5   5  10        0.12        0.65      0.32 o
  -2   6  10        0.34        0.62      0.62 o
  -1   6  10        0.03       -0.19      0.84 o
   0   6  10        1.45        0.35      0.78 o
   1   6  10        0.59        2.19      0.81 o
   2   6  10        1.08        0.35      0.30 o
   3   6  10        9.30       11.02      1.08 o
   4   6  10        3.57        4.14      0.73 o
   5   6  10        0.79        0.87      0.43 o
  -2   7  10        1.01        2.68      1.00 o
  -1   7  10        1.64        2.00      0.70 o
   0   7  10        0.25        0.54      0.81 o
   1   7  10       13.83       11.15      1.27 o
   2   7  10       19.69       17.51      1.19 o
   3   7  10        0.76        0.62      0.30 o
   4   7  10        1.24        1.89      0.51 o
   5   7  10        1.15        1.16      0.49 o
  -1   8  10        2.98        2.30      0.78 o
   0   8  10        1.56        2.25      0.73 o
   1   8  10        0.04        2.73      0.68 o
   2   8  10        0.02        2.06      0.81 o
   3   8  10        0.35       -0.32      0.46 o
   4   8  10        0.12       -0.16      0.32 o
   5   8  10        1.49        1.98      0.65 o
  -1   9  10       11.95       17.19      2.54 o
   0   9  10        3.00        4.87      1.16 o
   1   9  10        0.38        0.89      0.89 o
   2   9  10        0.33        1.95      0.62 o
   3   9  10        0.19        0.41      0.49 o
   4   9  10        2.40        3.25      0.65 o
   0  10  10        0.01        0.46      0.81 o
   1  10  10        7.58       10.10      1.46 o
   2  10  10        0.07        1.16      0.73 o
   3  10  10        1.52        3.22      1.06 o
   0  -5  11        0.30       -0.05      1.03 o
   1  -5  11        3.80        3.92      1.11 o
   2  -5  11        2.52        1.06      1.16 o
  -1  -4  11        2.81        1.79      1.16 o
   0  -4  11        0.11        0.27      0.76 o
   1  -4  11        0.35       -0.32      0.62 o
   2  -4  11        0.51        2.06      0.73 o
   3  -4  11        1.85        1.19      0.60 o
  -1  -3  11       12.63       15.70      2.08 o
   0  -3  11        7.11        6.85      1.30 o
   1  -3  11        9.01        8.72      1.16 o
   2  -3  11        0.42        2.06      0.78 o
   3  -3  11       15.82       15.73      1.89 o
   4  -3  11        0.09        0.11      0.38 o
  -2  -2  11        0.96       -0.05      0.68 o
  -1  -2  11        5.26        4.90      1.00 o
   0  -2  11       17.44       20.08      2.08 o
   1  -2  11        3.65        3.84      0.95 o
   2  -2  11        5.40        7.39      1.08 o
   3  -2  11        0.96        0.78      0.65 o
   4  -2  11        3.28        3.46      0.60 o
  -2  -1  11        3.57        3.36      0.92 o
  -1  -1  11        5.81        7.20      1.08 o
   0  -1  11       11.66       14.73      1.71 o
   1  -1  11        2.42        1.54      0.65 o
   2  -1  11       30.93       32.54      2.87 o
   3  -1  11       27.54       25.96      2.35 o
   4  -1  11        2.27        1.76      0.46 o
  -2   0  11        2.41        1.30      1.03 o
  -1   0  11        9.66        8.80      1.27 o
   0   0  11       17.57       15.78      1.68 o
   1   0  11        6.27        4.71      0.92 o
   2   0  11        3.93        3.55      0.84 o
   3   0  11        0.12       -0.19      0.62 o
   4   0  11        2.36        1.68      0.30 o
   5   0  11        0.52        1.00      0.84 o
  -2   1  11       27.55       27.39      3.17 o
  -1   1  11        1.72        0.92      0.70 o
   0   1  11       48.69       48.18      4.30 o
   1   1  11       95.75       90.95      5.82 o
   2   1  11       54.97       48.70      3.33 o
   3   1  11        0.16       -0.60      0.60 o
   4   1  11       32.96       32.43      3.14 o
   5   1  11        0.06        0.00      0.78 o
  -2   2  11        0.05        0.65      0.73 o
  -1   2  11       14.19       14.08      1.62 o
   0   2  11       15.42       15.48      1.60 o
   1   2  11      213.83      214.33     13.53 o
   2   2  11       67.90       66.89      3.11 o
   3   2  11        5.48        7.12      0.95 o
   4   2  11       13.32       12.15      1.27 o
   5   2  11       27.14       25.93      2.06 o
  -2   3  11        0.38       -0.87      0.95 o
  -1   3  11       13.86       12.37      1.41 o
   0   3  11        0.10        0.38      0.54 o
   1   3  11       20.15       17.57      1.25 o
   2   3  11        2.19        2.57      0.62 o
   3   3  11        0.34       -0.57      0.57 o
   4   3  11        1.98        4.68      0.62 o
   5   3  11        0.00       -0.27      0.27 o
  -2   4  11        0.10        1.25      0.97 o
  -1   4  11        9.68        9.88      1.43 o
   0   4  11        0.93        1.49      0.84 o
   1   4  11        0.55        1.14      0.49 o
   2   4  11        4.88        6.50      0.95 o
   3   4  11        0.95        1.33      0.49 o
   4   4  11       10.03       11.29      1.27 o
   5   4  11        6.28        6.20      0.70 o
  -2   5  11        0.97        1.08      0.68 o
  -1   5  11        0.29        1.00      0.89 o
   0   5  11        1.78        3.03      0.89 o
   1   5  11       28.13       25.17      2.33 o
   2   5  11        2.85        3.65      0.87 o
   3   5  11        8.38        7.28      0.89 o
   4   5  11        7.17        8.26      1.06 o
   5   5  11        0.40        1.30      0.43 o
  -1   6  11        0.56        1.30      0.70 o
   0   6  11        0.42       -0.16      0.60 o
   1   6  11        1.72        0.78      0.78 o
   2   6  11        4.51        5.09      0.51 o
   3   6  11        0.97        2.17      0.70 o
   4   6  11        0.22       -0.16      0.43 o
   5   6  11        1.25        1.62      0.49 o
  -1   7  11        0.34        1.06      0.92 o
   0   7  11        1.51        5.49      1.19 o
   1   7  11        0.71       -0.30      0.84 o
   2   7  11        1.90        1.95      0.65 o
   3   7  11        4.39        3.76      0.73 o
   4   7  11        0.32        3.00      0.78 o
   0   8  11        5.45        6.66      1.14 o
   1   8  11        2.42        4.93      0.95 o
   2   8  11        4.78        8.12      1.33 o
   3   8  11        4.65        9.34      1.35 o
   4   8  11       11.68       16.67      2.30 o
   0   9  11       15.63       15.40      3.98 o
   1   9  11        1.41        2.35      1.00 o
   2   9  11        0.02       -0.89      0.89 o
   3   9  11        1.62        3.00      0.81 o
   0  -3  12        1.14        1.54      1.19 o
   1  -3  12       10.64       13.83      2.11 o
   2  -3  12        4.71        4.03      0.92 o
  -1  -2  12        2.98        2.46      1.33 o
   0  -2  12       18.62       15.62      1.92 o
   1  -2  12        1.17        2.87      0.81 o
   2  -2  12        0.03        1.41      0.68 o
   3  -2  12        1.75        1.79      0.78 o
  -1  -1  12       10.86        7.01      1.49 o
   0  -1  12       48.56       48.42      5.17 o
   1  -1  12        0.79        0.60      0.65 o
   2  -1  12        0.20        0.73      0.57 o
   3  -1  12       32.90       28.88      3.17 o
   4  -1  12       11.34       11.26      2.06 o
  -1   0  12       10.85        7.93      1.41 o
   0   0  12       40.52       39.52      3.87 o
   1   0  12       26.09       21.84      2.41 o
   2   0  12        0.15        0.11      0.76 o
   3   0  12        0.06       -0.51      0.68 o
   4   0  12       22.37       21.09      2.73 o
  -1   1  12        0.92        2.22      1.08 o
   0   1  12        5.76        5.47      1.16 o
   1   1  12       11.30       11.75      1.49 o
   2   1  12        2.58        2.08      0.89 o
   3   1  12        7.74        7.09      0.68 o
   4   1  12        2.35        2.84      0.57 o
  -1   2  12        3.73        1.92      0.76 o
   0   2  12        0.56        2.00      0.97 o
   1   2  12        9.97        9.64      1.19 o
   2   2  12       38.26       34.32      2.19 o
   3   2  12        7.19        9.26      1.25 o
   4   2  12        6.18        7.50      1.08 o
  -1   3  12        0.10       -0.95      0.95 o
   0   3  12        5.62        5.41      0.87 o
   1   3  12        7.60        5.60      1.03 o
   2   3  12        8.70        7.52      1.00 o
   3   3  12        0.02        1.35      0.51 o
   4   3  12        3.03        2.14      0.68 o
  -1   4  12        0.00        1.54      1.00 o
   0   4  12        1.05       -0.05      0.87 o
   1   4  12        0.13        0.54      0.54 o
   2   4  12        8.10       10.34      1.35 o
   3   4  12        0.23        0.30      0.68 o
   4   4  12        0.02        0.60      0.60 o
  -1   5  12        2.18        3.46      0.92 o
   0   5  12        0.43        3.36      0.81 o
   1   5  12       10.27       10.37      1.54 o
   2   5  12        0.00        0.65      0.51 o
   3   5  12        0.40       -0.19      0.65 o
   4   5  12        2.59        3.25      0.76 o
   0   6  12        0.78        2.38      1.06 o
   1   6  12        3.57        5.77      1.14 o
   2   6  12        0.71        0.30      0.78 o
   3   6  12        4.68        6.77      1.14 o
   4   6  12        0.17        0.76      0.68 o
   0   7  12        5.37        6.90      1.27 o
   1   7  12        0.35        0.30      0.68 o
   2   7  12        0.19       -0.08      0.54 o
   3   7  12        0.62        2.68      0.73 o
   4   7  12        4.07        5.28      1.43 o
   1   8  12        3.75        7.06      1.49 o
   2   8  12        0.39        2.41      1.06 o
   3   8  12        3.67        6.77      1.30 o
   1  -1  13        4.68        4.55      1.25 o
   2  -1  13       12.76       11.07      1.62 o
   0   0  13        4.20        4.20      1.00 o
   1   0  13       46.29       41.28      5.31 o
   2   0  13        3.43        1.81      0.70 o
   3   0  13        7.49        8.82      2.27 o
   0   1  13        0.75        0.41      0.70 o
   1   1  13        0.02        0.41      1.00 o
   2   1  13        0.44       -0.81      0.81 o
   3   1  13        0.26        0.05      0.43 o
   0   2  13        0.41        0.81      0.97 o
   1   2  13        2.09        4.14      1.08 o
   2   2  13        2.56        4.85      1.11 o
   3   2  13        0.91        2.79      0.87 o
   0   3  13        5.33        7.47      1.52 o
   1   3  13        4.55        4.47      0.89 o
   2   3  13        0.03        1.98      0.68 o
   3   3  13        0.05        0.92      0.57 o
   0   4  13        0.18        1.38      0.76 o
   1   4  13        0.26       -0.51      0.89 o
   2   4  13        0.10        0.11      0.81 o
   3   4  13        0.58        1.06      0.81 o
   0   5  13        1.79        4.57      1.41 o
   2   5  13        0.26       -0.60      0.60 o
   3   5  13       12.51       13.10      1.81 o
   1   6  13        0.21        0.38      0.68 o
   2   6  13        2.70        8.31      1.49 o
   3   6  13        7.13        9.31      2.44 o
 
